# Supplementary material for: Genome-wide analysis of AP2/ERF family in Akebia trifoliata and characterization of an AtrERF001 gene regulate fruit ripening
Source: Front Plant Sci. 2025 Aug 26;16:1607254. doi: 10.3389/fpls.2025.1607254 (PMC12417410; doi:10.3389/fpls.2025.1607254)
Supplement: Supplementary Table 1 — FPKM values in nine samples, including different tissues and developmental stages. [file Table1.xlsx]

## Sheet: Sheet1
tracking_id	tracking_id	PS	PM	PL	UR	HR	FR	T09	U4	I
Atr01G006290	AtrAP201	0	0	0	0	0	0	459.426	0	0
Atr01G052390	AtrAP202	3.3713	1.41937	1.76893	14.6178	11.5285	33.4882	5.55658	13.6808	10.5679
Atr02G004200	AtrAP203	0	2.71542	0.468497	0.752065	0.650165	0.448173	0	1.26036	2.69927
Atr02G004480	AtrAP204	0	2.42628	0.377649	4.74243	4.15604	3.08288	0.087485	2.02145	5.75471
Atr02G005460	AtrAP205	1.3038	1.26074	1.79658	8.2511	8.22441	2.64958	0	0.374465	0.0530993
Atr02G021860	AtrAP206	0	0	0	0	0	0	0	0.979215	3.19404
Atr02G060030	AtrAP207	250.042	218.98	255.504	149.262	119.623	161.56	0	11.8463	9.0913
Atr04G005300	AtrAP208	0	0	0	0	0	0	0	4.86337	13.1808
Atr05G008900	AtrAP209	0	0	0	0	0	0	0	0.164774	0.61067
Atr05G046500	AtrAP210	0.999217	0	0.632682	0	0	0	9.82349	1.2304	5.33012
Atr06G028360	AtrAP211	0	0	0	0	0	0	0	0.418593	0.819603
Atr07G048290	AtrAP212	0	0	0	0	0	0	0	0.675396	1.12006
Atr08G032930	AtrAP213	0	2.45616	0.630075	106.202	70.4872	159.242	283.439	14.7255	26.4221
Atr09G036010	AtrAP214	11.9549	0	3.45134	0	0	0	0	8.67519	8.68995
Atr11G032660	AtrAP215	1.51262	0	0.182974	0	0	0	0	24.1364	53.2107
Atr12G034930	AtrAP216	0	0	0.0782557	0	0	0	0.0286057	0.039745	0.0157373
Atr13G005960	AtrAP217	0	0	0	0.0121734	0.123019	0.0251919	0	20.8832	8.26365
Atr14G032590	AtrAP218	0	0	0	0	0	0	9.13608	0	0
Atr14G032840	AtrAP219	20.3992	22.6196	28.5581	0	0	0	0.0397123	37.1943	46.6545
Atr15G036060	AtrAP220	0	0	0	8.36517	2.40719	12.9651	0.0664513	6.29793	9.03519
Atr16G005580	AtrAP221	0.306107	0.295917	0.666782	0.686555	2.85999	0.53763	0	2.56528	3.58527
Atr01G000420	AtrERF001	0	0	4.92026	0.31305	1.58058	0.330454	0.0554137	0.0410407	0.0968207
Atr01G042990	AtrERF002	0	0	1.48001	0	0	0	163.333	1.48056	0.972279
Atr01G043620	AtrERF003	0	0	0.312105	0	0	0	14.6467	0	0.079291
Atr01G047810	AtrERF004	95.1777	53.8902	45.447	0	0	0	0	4.75476	2.13658
Atr01G052320	AtrERF005	3.04735	21.8955	17.3942	10.8574	7.4842	16.6527	4.20016	59.3496	29.6629
Atr01G052620	AtrERF006	0	0	0.088629	0	0	0	0.869529	0.546505	8.46032
Atr01G056730	AtrERF007	0	0	0	0	0	0	0	140.129	73.8054
Atr01G061570	AtrERF008	0	0	0	0	0	0	0	0.649759	1.04556
Atr01G063380	AtrERF009	10.4454	0	3.51874	0	0.152453	0	17.3626	0.06988	0.153144
Atr01G063740	AtrERF010	0	0	0	0	0	0	18.832	1.36977	9.62241
Atr01G065380	AtrERF011	132.314	104.963	71.2741	0	0	0	7.91228	31.0425	78.0447
Atr01G065400	AtrERF012	123.123	57.8485	69.1818	2.4175	1.78482	0.529333	3.4206	16.5232	27.1443
Atr02G000660	AtrERF013	120.409	137.174	135.045	138.342	135.238	152.934	0	105.651	93.344
Atr02G000860	AtrERF014	0	0	0	0	0	0	0.460682	0.813502	23.3788
Atr02G006320	AtrERF015	23.1116	0	14.7261	13.5672	12.6976	0.943672	1.32104	0.0409927	0.930517
Atr02G010430	AtrERF016	17.293	32.29	14.5187	0	0	0	28.8217	0.56416	1.62251
Atr02G029050	AtrERF017	0	0	0	0	0	0	0	0	0
Atr02G051010	AtrERF018	0.676803	0	3.00592	21.0653	18.6222	36.167	0.24719	10.0937	3.7799
Atr02G051020	AtrERF019	0	0	1.40229	4.42766	9.77918	3.53839	0.226436	271.818	678.917
Atr02G051620	AtrERF020	0	7.87897	3.63842	1.36393	2.79991	0.948388	0	3.21141	1.862
Atr03G005880	AtrERF021	0	0	0.548367	0	0	0	0.0664597	0.012771	3.55176
Atr03G006180	AtrERF022	0	0	0	0	0	0	4.55713	0.221704	4.2009
Atr03G017170	AtrERF023	0	0	0	0	0	0	0	0.145159	0.727157
Atr03G027310	AtrERF024	0	0	0	0	0	0	0	0.0154673	0
Atr03G035080	AtrERF025	0	0	0	0	0	0	5.10123	0	0
Atr03G036590	AtrERF026	32.8641	10.5723	16.9546	0	0	0	0.918902	4.40548	5.21959
Atr03G036700	AtrERF027	18.933	7.6547	8.05583	1.2597	3.91918	0.114814	0	2.88347	11.7629
Atr03G036720	AtrERF028	24.1901	5.25685	6.99536	3.26042	6.09999	2.09479	3.16358	8.35169	64.954
Atr03G037000	AtrERF029	0	0	0	0	0	0	2.45985	0	0
Atr03G050350	AtrERF030	0	0	0	0	0	0	0	0.0137173	0
Atr03G054300	AtrERF031	339.019	196.999	190.629	7.8061	31.9209	2.02841	0.209676	29.6725	225.618
Atr03G054690	AtrERF032	64.6876	59.3923	28.4289	0	0	0	0	0.196659	0.156412
Atr04G007860	AtrERF033	377.187	297.83	295.52	0	0	0	99.2747	183.864	159.82
Atr04G037470	AtrERF034	58.6402	0	22.7769	0	0.17732	0	5.71376	10.4766	94.7891
Atr04G038070	AtrERF035	49.1061	33.7681	31.9905	16.9781	73.9898	4.78974	0	42.5495	86.3449
Atr04G038090	AtrERF036	0	0	0.2649	0	0.0476137	0.0469589	59.757	2.56579	8.89455
Atr04G038980	AtrERF037	0.624263	0	1.61801	0	0	0	0.201424	0.927322	0.602637
Atr04G044180	AtrERF038	241.909	147.536	136.352	76.5518	88.076	63.1208	0.581039	155.336	228.976
Atr04G049190	AtrERF039	0	0	1.14607	9.19414	8.76154	2.17834	0	2.80424	0.264835
Atr04G050880	AtrERF040	0	0	0	0	0	0	0.320935	2.18254	2.80367
Atr05G011030	AtrERF041	0	0	0	0	0	0	0	0	0
Atr05G030490	AtrERF042	0	0	0	0	0	0	0	2.48737	3.48334
Atr05G045750	AtrERF043	0.112835	0	2.17843	0	0	0	0	1.44439	1.14653
Atr06G001630	AtrERF044	62.0689	34.2858	31.3027	0	0	0	0	25.3996	31.513
Atr06G003640	AtrERF045	0	0	0.11568	0	0	0	0	0	0.0174467
Atr06G007650	AtrERF046	0	0	0	0	0	0	3.69172	0	0.0641837
Atr06G008320	AtrERF047	0	0.112135	0	0	0	0	0.0776897	1.71866	4.71537
Atr06G008420	AtrERF048	0	3.29501	0	0	0	0	22.5855	0	0
Atr06G009110	AtrERF049	0	0	0	0	0	0	0	1.76918	4.27792
Atr06G013370	AtrERF050	25.19	10.8401	21.4067	0.655019	0.849247	0.442851	0.0141457	87.2271	120.174
Atr06G015950	AtrERF051	477.364	407.306	364.262	0	0	0	24.7014	89.7543	86.2734
Atr06G016440	AtrERF052	0	0	0	0	0	0	0.016335	0	0
Atr06G017220	AtrERF053	14.7449	12.2465	11.4625	0	0	0	16.3501	6.73672	5.84981
Atr06G021700	AtrERF054	5.03483	2.45838	7.0827	0	0.401906	0	2.92746	0.0305267	0.568124
Atr06G040680	AtrERF055	0	0	0	0	0	0	0.256596	0	0.181825
Atr07G002570	AtrERF056	2.02739	0	1.82418	8.77525	2.88177	3.04708	0.467536	5.91824	11.2274
Atr07G007900	AtrERF057	0	0	0.434157	0	0	0	8.32436	0.061887	0.0322547
Atr07G007910	AtrERF058	61.3345	22.4036	13.9438	0	0	0	0	0.147108	1.44835
Atr07G013030	AtrERF059	0	0	0	0	0	0	0.249334	0	0
Atr07G020530	AtrERF060	0	0	0	0	0	0	11.1823	0	0.0174187
Atr08G006140	AtrERF061	0	0	0.135697	0.0636115	0.160029	0.0329098	0	1.71919	1.22231
Atr08G036300	AtrERF062	0	0	0	0	0	0	1.35998	0.0215113	0.0461933
Atr08G039010	AtrERF063	35.8011	19.9363	20.286	0.77283	1.67555	2.98642	0	5.93497	12.2672
Atr08G039170	AtrERF064	0	0	0	0	0	0	0	0.823566	0.250166
Atr08G044450	AtrERF065	0	0	0	0	0.0399659	0	42.1999	0.450522	0.093346
Atr08G044920	AtrERF066	1.41136	0.922647	1.04278	0.133538	0.0691939	0.0429804	3.6652	1.99781	1.45778
Atr09G002470	AtrERF067	0	0	0	0	0	0	0.020446	0.0989073	0
Atr09G004920	AtrERF068	0	0	7.06217	0	0	0	10.6405	11.9521	44.4488
Atr09G006250	AtrERF069	0	0	0	0	0	0	0.0416443	0	0
Atr09G011550	AtrERF070	109.605	123.109	113.244	77.4154	71.7812	5.04615	0	7.20636	3.97726
Atr09G012300	AtrERF071	265.664	274.537	357.881	155.404	132.169	11.0444	0	25.067	15.6859
Atr09G019740	AtrERF072	0	0	0.7187	0	0	0	1.9491	0	0
Atr09G028560	AtrERF073	6.98506	4.35197	5.42034	0.120847	0.0861227	0	3.95233	0.712554	1.43762
Atr09G042420	AtrERF074	115.334	58.7864	50.7376	1.23728	1.93691	0.479965	0.298778	27.4998	86.6997
Atr10G008220	AtrERF075	94.3912	99.1977	47.994	0	0	0	5.21199	0.432162	0.811804
Atr10G010110	AtrERF076	0	0	0	0	0	0.0619629	0.833958	15.949	66.9768
Atr10G010120	AtrERF077	63.8619	19.8789	20.8951	0	0	0	4.219	52.1167	251.723
Atr10G011000	AtrERF078	3.11875	0.519293	0.495788	0	0	0	12.6021	0.198583	0.507824
Atr11G023910	AtrERF079	159.205	119.431	96.3478	78.635	42.2824	108.018	0.125549	39.0953	74.6786
Atr11G031190	AtrERF080	338.768	131.972	178.603	39.2289	41.5371	83.4992	28.2975	37.6801	37.3668
Atr12G003480	AtrERF081	0	0	0.119561	0	0	0	4.61768	0	2.22703
Atr12G003490	AtrERF082	9.29697	0	7.03129	0	0	0	11.2844	1.28261	71.4773
Atr12G008180	AtrERF083	0	0	0	0	0.0614615	0.0315986	0.201787	22.3533	0.265768
Atr12G008600	AtrERF084	0	0	0.107817	0	0	0	0.300697	0.0733757	0.0469697
Atr12G008710	AtrERF085	0	0	0.111186	0	0	0	1.14788	0.092085	0.0234857
Atr12G009340	AtrERF086	4.83096	8.34395	1.51036	0	0	0	2.759	0.297644	0.362029
Atr12G009360	AtrERF087	0	0	0.278029	0	0	0	2.66624	0.145081	0.216135
Atr12G009490	AtrERF088	0	0	0.117481	0	0	0	33.6815	0.09127	0.042876
Atr12G012610	AtrERF089	0	0	0	0	0	0	0	0.0368917	0
Atr12G025190	AtrERF090	4.07738	1.01364	2.10275	0	0	0	1.76148	32.3829	10.825
Atr12G026150	AtrERF091	0.106972	0.108579	0	5.14471	3.66287	4.64063	247.468	28.7427	10.2272
Atr12G032650	AtrERF092	0	0	0	0	0	0	0	5.35662	15.3569
Atr13G001230	AtrERF093	12.7865	21.9708	17.387	0	0	0	22.6064	50.5199	112.307
Atr13G005320	AtrERF094	18.5533	14.2904	12.4998	0.285195	0.921677	0.114689	538.984	16.0804	26.8463
Atr13G007640	AtrERF095	0	0	0	0	0	0	5.6082	0	0
Atr13G007910	AtrERF096	0	0	0	0	0	0	0.437691	0	0
Atr14G019290	AtrERF097	0	0	0	0	0	0	0	0.029206	0.011375
Atr14G025060	AtrERF098	0	0	0	0	0	0	0.0846883	0	0
Atr14G029080	AtrERF099	0	0	0	0	0	0	0	0.009308	0
Atr14G033700	AtrERF100	0	0	0	0	0	0	0	0.0227777	0.0244307
Atr15G028560	AtrERF101	0.764413	1.56514	0.772851	0	0	0	0.114352	19.7506	41.5192
Atr15G029410	AtrERF102	0.884579	0.147745	0.487646	0.177913	0.0493559	0.108222	0	15.8932	34.6816
Atr15G031170	AtrERF103	9.79577	7.95483	5.44925	0	0	0	0	0.786372	5.3637
Atr15G033670	AtrERF104	0	0	0	0	0	0	0	0	0
Atr16G000500	AtrERF105	31.0182	7.95973	13.5301	0	0.962031	0.0523185	9.05736	10.5152	14.6386
Atr16G001260	AtrERF106	4.52784	7.24609	4.36331	0	0	0	24.7623	5.25552	5.32962
Atr16G003010	AtrERF107	0	0	0	0	0	0	2.47939	0.0140663	16.8757
Atr16G016950	AtrERF108	0	0	0	0	0	0	1.7372	0	0.0339173
Atr04G050890	RAV1	0	0	0	0	0	0	9.4266	0.0747507	7.52555
Atr09G006130	RAV2	0	0	0.863177	0	0.0641173	0.252076	234.685	0	0.037945
