# Supplementary material for: Genome-wide analysis of AP2/ERF family in Akebia trifoliata and characterization of an AtrERF001 gene regulate fruit ripening
Source: Front Plant Sci. 2025 Aug 26;16:1607254. doi: 10.3389/fpls.2025.1607254 (PMC12417410; doi:10.3389/fpls.2025.1607254)
Supplement: Supplementary Table 2 — Sequences of specific primers used for RT-qPCR experiments. [file Table2.xlsx]

## Sheet: Sheet1
Supplemental Table 2 Candidate gene information and fluorescent quantitative PCR primer sequences
Atr01G063380-F:	AGAGGAGTGAGGCAAAG
Atr01G063380-R:	CCCTATCAGTCAACCCTA
Atr02G051010-F:	TAACTCAAGTGAAAGGGAA
Atr02G051010-R:	AACACCACCATCTAAAGAA
Atr04G037470-F:	GAAGATGCAGCGTTGGC
Atr04G037470-R:	TTCCGATTGATCGTCCC
Atr05G045750-F:	CACCTATTGCCACGACG
Atr05G045750-R:	CCTTCAATGCTGCTAATACTG
Atr06G008420-F:	ATTCATCATCGTCGTCA
Atr06G008420-R:	CAACAGCTTGTTATCATAGT
Atr06G021700-F:	CGAGGCGGGTTGTTCTA
Atr06G021700-R:	GCTGCATATCTTCCCAAT
Atr12G003490-F:	CCCGTGCCTAAGTCTATG
Atr12G003490-R:	TTCCGAACTCTTTGTCC
Atr12G025190-F:	TCTCCGTGGTAAGAAAGG
Atr12G025190-R:	TCATCCATAACAGGCAAC
Atr01G052320-F:	ATAAGAAAGAAAGCAACTG
Atr01G052320-R:	GTTCCTTGTTCAAGTCAG
Atr02G051620-F:	AAATGGGCATCGTAGGC
Atr02G051620-R:	CAGGCTCAAACATGATCTGCT
Atr02G004200-F:	TTTGCGTCACGACCATC
Atr02G004200-R:	GGAAGCCAGACCCATTT
Atr02G004480-F:	ACCCGAACCCATTTCAGACC
Atr02G004480-R:	TGATGGTCGTGACGCAAAGA
Atr08G032930-F:	ATGGGAAGCTCGAATTGGCA
Atr08G032930-R:	CGGCTTAGGTGGAAGTTGGT
Atr01G000420-F	TACTCCTACCAGTTCCACA
Atr01G000420-R	AGAAAACTCGTCGTATCG
Atr09G004920-F	GGACCTAAAGCGAAAACGA
Atr09G004920-R	GGCGAAATAAGACGATCTAAACT
Atr09G036010-F	AGCGACGGACGCAAAC
Atr09G036010-R	TCCTCTGTAAATGGAATGACCT
Atr03G015600-F	AAAATACTCGGAAAGGAATACG
Atr03G015600-R	AACCTTCTCGCCCCACA
Atr03G050820-F	TGGAAAATACAAAAGCGTGAT
Atr03G050820-R	GGGTGCGGGGTAGATGA
Atr16G003970-F	ATCATTCCCAAACACCTG
Atr16G003970-R	GGACGCTCAAATACTCTTAC
Atr12G033150-F	TAGGTGTTCCCTTTCCA
Atr12G033150-R	TCATCTTCTCCAGGTTTGT
Atr09G008300-F	GGAGGACAATGGCTGAC
Atr09G008300-R	GTGGGTGAAGTAGTTGTTAGA
Atr03G052130-F	TAACAGCCCAAGGACGAACC
Atr03G052130-R	CGATTCCTTCACCGGTTCCA
Atr02G013720-F	GGACCACCAATGGAGTCAGG
Atr02G013720-R	ACATTGCTTACTTGCACCGC
Atr04G009500-F	GGCAATGTAAGACTGCGAGC
Atr04G009500-R	AGCGTGACTGGACCAAGAAC
Atr04G002370-F	ATGAGTTCCTCCAGACTTGTAATG
Atr04G002370-R	GGAGTGCTTCGTGGGTAGTG
Atr14G028100-F	CATTTCCTCCTCACCAGTTCA
Atr14G028100-R	TTCCACCTATTGCTTGCTTAC
Atr01G045260-F	CAAGGCAGGTCCAGATGTC
Atr01G045260-R	GATTGCAGCCGAGTTTCC
Atr01G038010-F:	TCTAATGCTTCAAGGTCCGA
Atr01G038010-R:	TGCCTGGGTTGGGTGCTG
Atr02G000510-F:	AACGCCGCAGTTGTCTTC
Atr02G000510-R:	GTGTCCAGTCCGTCCTCCT
Atr04G039470-F:	ATTGTTTCCGTTGGTTTCG
Atr04G039470-R:	ATGACTGGGTTTTATGCCG
wen EF-1α-F	GTCTCCCTCTTCAGGATGTTTAC
wen EF-1α-R	GACAACCATACCAGGCTTGA
