# Supplementary material for: Genome-wide analysis of AP2/ERF family in Akebia trifoliata and characterization of an AtrERF001 gene regulate fruit ripening
Source: Front Plant Sci. 2025 Aug 26;16:1607254. doi: 10.3389/fpls.2025.1607254 (PMC12417410; doi:10.3389/fpls.2025.1607254)
Supplement: Supplementary Table 3 — Primer sequences used in the Y1H assays. [file Table3.xlsx]

## Sheet: Sheet1
Supplemental Table 3 Primer sequences used in yeast one-hybrid assays
Atr01G045260-qdzF:	CTTAGAGCAAAGCACTG
Atr01G045260-qdzR:	TGGATTAGGCTTATGTG
Atr03G050820-qdzF:	TTCTATTTTGCTTGCCTGAGTC
Atr03G050820-qdzR:	ACTGACTTCGTTAAACACGGC
Atr01G045260-qmqF:	ggtacccggggatctgtcgacCTTAGAGCAAAGCACTGATAACAAAGA
Atr01G045260-qmqR:	agcacatgcctcgaggtcgacTTGGATTAGGCTTATGTGGGGT
Atr03G050820-qmqF:	aattcgagctcggtacccgggACTGACTTCGTTAAACACGGCA
Atr03G050820-qmqR:	agcacatgcctcgaggtcgacTTCTATTTTGCTTGCCTGAGTCAA
pGADT7-Atr01G000420-F：	gccatggaggccagtgaattcATGAATCCATCTTCATCTTCTGTTTC
pGADT7-Atr01G000420-R：	cagctcgagctcgatggatccAAAGAAATAAGATGATGAACCCAAATC
