# Supplementary material for: Genome-wide analysis of AP2/ERF family in Akebia trifoliata and characterization of an AtrERF001 gene regulate fruit ripening
Source: Front Plant Sci. 2025 Aug 26;16:1607254. doi: 10.3389/fpls.2025.1607254 (PMC12417410; doi:10.3389/fpls.2025.1607254)
Supplement: Supplementary Table 4 — cDNA and expression vector primer sequences of AtrERF001. [file Table4.xlsx]

## Sheet: Sheet1
Supplemental Table 4 The cDNA and expression vector primer sequences of AtrERF001
AtrERF001-F	GAAGACTTGTCCCCTCG
AtrERF001-R	TGACCCCAGCTATAAACT
AtrERF001-PBI21-F：	acgggggactctagaggatccATGAATCCATCTTCATCTTCTGTTTC
AtrERF001-PBI21-R：	gcccttgctcaccatggatccAAAGAAATAAGATGATGAACCCAAATC
AtrERF001-TRV2-F：	agaaggcctccatggggatccATGAATCCATCTTCATCTTCTGTTTC
AtrERF001-TRV2-R：	cgtgagctcggtaccggatccAAAGAAATAAGATGATGAACCCAAATC
