# Supplementary material for: Genome-wide analysis of AP2/ERF family in Akebia trifoliata and characterization of an AtrERF001 gene regulate fruit ripening
Source: Front Plant Sci. 2025 Aug 26;16:1607254. doi: 10.3389/fpls.2025.1607254 (PMC12417410; doi:10.3389/fpls.2025.1607254)
Supplement: Supplementary Table 5 — List of gene IDs and characteristics of the 131 AtrAP2/ERF genes. [file Table5.xlsx]

## Sheet: Sheet1
Gene_ID	Name	Length (aa)	MW (Da)	pI	AP2 domain start	AP2 domain end	Subcellular location prediction	14th and 19th	Group
Atr01G006290.1	AtrAP201	383	43363.2	7.69	159	221	Nuclear	ER	VI-L
					60	129
Atr01G052390.1	AtrAP202	509	56586	6.17	251	313	Nuclear	EQ	VI-L
					159	221
Atr02G004200.2	AtrAP203	485	52841.4	8.44	239	303	Nuclear	QR	VI-L
					137	209
Atr02G004480.2	AtrAP204	487	52996.5	8.44	241	305	Nuclear	QR	VI-L
					139	211
Atr02G005460.1	AtrAP205	342	38503.4	7.71	145	207	Nuclear	ER	VI-L
					43	115
Atr02G021860.1	AtrAP206	693	76297.4	5.82	379	443	Nuclear	QR	VI-L
					280	349
Atr02G060030.1	AtrAP207	478	52554.1	6.65	259	322	Nuclear	EQ	VI-L
					167	229
Atr04G005300.1	AtrAP208	543	63922.7	5.64	363	426	Nuclear	QR	VI-L
					260	332
Atr05G008900.1	AtrAP209	608	68033.4	6.57	332	395	Nuclear	QR	VI-L
					232	300
Atr05G046500.1	AtrAP210	480	52985.2	8.84	247	310	Nuclear	EQ	VI-L
					155	217
Atr06G028360.1	AtrAP211	528	59206.8	6.24	289	352	Nuclear	QR	VI-L
					186	258
Atr07G048290.1	AtrAP212	697	76556.9	6.02	378	442	Nuclear	QR	VI-L
					279	348
Atr08G032930.1	AtrAP213	344	38724.8	7.12	134	190	Nuclear	EK	VI-L
					43	115
Atr09G036010.1	AtrAP214	265	30100.9	8.78	171	232	Nuclear	QR	VI-L
					64	128
Atr11G032660.1	AtrAP215	510	56353	5.98	310	373	Nuclear	QR	VI-L
					211	279
Atr12G034930.1	AtrAP216	313	35565.6	8.5	126	182	Nuclear	ER	VI-L
					39	107
Atr13G005960.1	AtrAP217	453	50335.7	7.67	248	311	Nuclear	EQ	VI-L
					156	216
Atr14G032590.1	AtrAP218	376	43050.9	8.34	161	220	Nuclear	ER	VI-L
					63	130
Atr14G032840.1	AtrAP219	256	28928.6	9.32	166	228	Nuclear	QR	VI-L
					62	136
Atr15G036060.1	AtrAP220	407	46196.3	8.73	171	233	Nuclear	ER	VI-L
					72	141
Atr16G005580.1	AtrAP221	487	53756.4	6.26	258	321	Nuclear	EQ	VI-L
					166	228
Atr01G000420.1	AtrERF001	254	27748.5	5.89	26	86	Nuclear	AD	VIII
Atr01G042990.1	AtrERF002	227	24728.6	6.13	35	94	Nuclear	VA	II
Atr01G043620.1	AtrERF003	181	20127.9	6.85	19	76	Nuclear	VE	III
Atr01G047810.1	AtrERF004	384	42518.3	6.01	185	244	Nuclear	VL	I
Atr01G052320.1	AtrERF005	131	15185.1	9.44	10	73	Nuclear	VE	II
Atr01G052620.1	AtrERF006	276	31113.8	6.86	145	207	Nuclear	AD	X
Atr01G056730.1	AtrERF007	200	22798.5	8.69	36	98	Nuclear	VE	IV
Atr01G061570.1	AtrERF008	249	27492.6	5.67	85	143	Nuclear	VE	III
Atr01G063380.1	AtrERF009	304	34108.5	9.06	112	170	Nuclear	VL	I
Atr01G063740.1	AtrERF010	335	37764.6	5.54	134	190	Nuclear	AD	VI
Atr01G065380.1	AtrERF011	345	38533.2	5.3	191	249	Nuclear	AD	IX
Atr01G065400.1	AtrERF012	304	33376.4	9.43	193	253	Nuclear	AD	IX
Atr02G000660.1	AtrERF013	383	42833.6	4.89	108	171	Nuclear	AD	VII
Atr02G000860.1	AtrERF014	196	21915.1	4.5	15	75	Nuclear	VL	II
Atr02G006320.1	AtrERF015	184	20392.1	8.88	7	70	Nuclear	VH	V
Atr02G010430.1	AtrERF016	257	29132.8	7.87	118	170	Nuclear	AD	VI
Atr02G029050.1	AtrERF017	136	15515.2	6.84	22	81	Nuclear	AD	IX
Atr02G051010.2	AtrERF018	267	30544.9	5.05	49	106	Nuclear	AD	VII
Atr02G051020.1	AtrERF019	234	26526.9	7.59	84	149	Nuclear	AD	VII
Atr02G051620.1	AtrERF020	185	21191.2	5.46	31	86	Nuclear	VI	II
Atr03G005880.1	AtrERF021	205	23177.5	9.81	107	171	Nuclear	AD	X
Atr03G006180.1	AtrERF022	205	23115.4	9.66	107	171	Nuclear	AD	X
Atr03G017170.1	AtrERF023	337	37811.5	5.56	123	179	Nuclear	AD	VI
Atr03G027310.1	AtrERF024	169	18645.1	5.47	9	65	Nuclear	VE	III
Atr03G035080.1	AtrERF025	211	23535	8.89	38	96	Nuclear	VE	III
Atr03G036590.1	AtrERF026	261	28519	9.03	148	211	Nuclear	AD	IX
Atr03G036700.1	AtrERF027	396	44398.5	4.87	167	231	Nuclear	AD	IX
Atr03G036720.1	AtrERF028	465	52175.7	5.12	159	221	Nuclear	AD	IX
Atr03G037000.1	AtrERF029	218	24801.7	5.37	85	144	Nuclear	AD	IX
Atr03G050350.1	AtrERF030	154	17027.3	7.86	25	77	Nuclear	QR	VI-L
Atr03G054300.1	AtrERF031	211	23506	9.59	24	86	Nuclear	AD	VIII
Atr03G054690.1	AtrERF032	391	44074.8	5.29	156	215	Nuclear	VL	I
Atr04G007860.1	AtrERF033	383	42901.4	4.92	108	166	Nuclear	AD	VII
Atr04G037470.1	AtrERF034	173	18952.9	6.98	72	130	Nuclear	AD	IX
Atr04G038070.1	AtrERF035	216	23941.8	8.86	23	85	Nuclear	AD	VIII
Atr04G038090.1	AtrERF036	161	17819.2	9.3	8	68	Nuclear	AD	VIII
Atr04G038980.1	AtrERF037	378	42242.5	6.18	163	225	Nuclear	VL	I
Atr04G044180.1	AtrERF038	225	24827.6	9.18	30	85	Nuclear	AD	VIII
Atr04G049190.1	AtrERF039	244	26530.4	4.89	60	118	Nuclear	VE	III
Atr04G050880.1	AtrERF040	152	17109.8	10.71	82	131	Nuclear	VL	II
Atr05G011030.1	AtrERF041	311	35477.3	8.21	78	139	Nuclear	VE	IV
Atr05G030490.1	AtrERF042	264	29103	5.96	42	100	Nuclear	VE	IV
Atr05G045750.1	AtrERF043	257	28349.9	8.93	184	244	Nuclear	AD	IX
Atr06G001630.1	AtrERF044	367	40072.8	5.64	168	227	Nuclear	AD	X
Atr06G003640.1	AtrERF045	315	35059	5.03	49	110	Nuclear	AD	VIII
Atr06G007650.1	AtrERF046	141	16059.5	5.23	21	79	Nuclear	AD	IX
Atr06G008320.1	AtrERF047	257	28512.1	5.28	172	241	Nuclear	AD	VIII
Atr06G008420.1	AtrERF048	145	16435.8	5.23	21	79	Nuclear	AD	IX
Atr06G009110.1	AtrERF049	174	19339	9.58	34	90	Nuclear	AD	VIII
Atr06G013370.1	AtrERF050	136	15573.6	8.6	23	79	Nuclear	VE	II
Atr06G015950.1	AtrERF051	374	41811.1	8.3	167	226	Nuclear	VL	I
Atr06G016440.1	AtrERF052	137	15638.8	5.68	16	74	Nuclear	AN	VIII
Atr06G017220.1	AtrERF053	390	42263.5	6.94	191	250	Nuclear	AD	X
Atr06G021700.1	AtrERF054	172	19690	6.05	14	73	Nuclear	VE	III
Atr06G040680.1	AtrERF055	168	18983.3	6.94	100	154	Nuclear	VD	I
Atr07G002570.1	AtrERF056	305	34141.9	5.27	68	125	Nuclear	AD	VII
Atr07G007900.1	AtrERF057	152	17205.9	6.15	25	84	Nuclear	AD	IX
Atr07G007910.1	AtrERF058	221	25062.1	5.14	90	149	Nuclear	AD	IX
Atr07G013030.1	AtrERF059	424	46648.5	6.69	252	308	Nuclear	VL	I
Atr07G020530.1	AtrERF060	424	46676.5	6.69	252	308	Nuclear	VL	I
Atr08G006140.1	AtrERF061	240	26347.3	5.2	62	123	Nuclear	VE	III
Atr08G036300.1	AtrERF062	272	30004.1	8.3	132	192	Nuclear	SD	VIII
Atr08G039010.1	AtrERF063	268	29267.1	7.63	141	204	Nuclear	AD	IX
Atr08G039170.1	AtrERF064	247	27700.5	5.26	73	131	Nuclear	VE	III
Atr08G044450.1	AtrERF065	192	21837.5	4.92	36	93	Nuclear	VE	III
Atr08G044920.1	AtrERF066	335	37806.9	6.09	135	198	Nuclear	AD	VI
Atr09G002470.1	AtrERF067	316	35443.5	6.45	44	100	Cytoplasm	AN	VIII
Atr09G004920.1	AtrERF068	179	19902.6	9.47	33	89	Nuclear	AD	VIII
Atr09G006250.1	AtrERF069	217	24874.9	5.1	85	143	Nuclear	AD	IX
Atr09G011550.1	AtrERF070	194	21594	8.96	46	96	Nuclear	VI	III
Atr09G012300.1	AtrERF071	196	21674.2	9.12	46	96	Nuclear	VI	III
Atr09G019740.1	AtrERF072	211	23535	8.89	38	96	Nuclear	VE	III
Atr09G028560.1	AtrERF073	361	40086.3	9.16	188	292	Nuclear	GE	VI-L
Atr09G042420.1	AtrERF074	239	27045	8.02	54	112	Nuclear	AD	X
Atr10G008220.1	AtrERF075	427	47903.1	6.51	184	243	Nuclear	VL	I
Atr10G010110.1	AtrERF076	127	14203.4	10.38	8	68	Nuclear	AD	VIII
Atr10G010120.1	AtrERF077	224	24955.9	9.15	23	84	Nuclear	AD	VIII
Atr10G011000.1	AtrERF078	275	30961.8	4.94	114	178	Nuclear	AD	IX
Atr11G023910.1	AtrERF079	369	40014.8	6.32	157	208	Nuclear	AD	x
Atr11G031190.1	AtrERF080	138	15655.7	8.8	24	86	Nuclear	VE	II
Atr12G003480.1	AtrERF081	232	24741.4	4.7	75	139	Nuclear	VE	III
Atr12G003490.1	AtrERF082	227	25683.8	6.14	63	121	Nuclear	VE	III
Atr12G008180.1	AtrERF083	250	27767.9	5.91	82	143	Nuclear	VE	III
Atr12G008600.1	AtrERF084	314	35247.5	5.29	155	214	Nuclear	AD	IX
Atr12G008710.1	AtrERF085	299	33560.6	5.76	142	200	Nuclear	AD	IX
Atr12G009340.1	AtrERF086	231	25739.6	5.55	137	200	Nuclear	AD	IX
Atr12G009360.1	AtrERF087	261	29191.7	5.93	142	201	Nuclear	AD	IX
Atr12G009490.1	AtrERF088	709	79647.5	6.92	552	611	Nuclear	AD	IX
Atr12G012610.1	AtrERF089	210	23481.8	9.8	97	149	Nuclear	ID	VIII
Atr12G025190.1	AtrERF090	189	21220.1	4.92	20	76	Nuclear	VI	II
Atr12G026150.1	AtrERF091	189	21190	4.92	20	76	Nuclear	VI	II
Atr12G032650.1	AtrERF092	162	17773.1	9.64	22	83	Nuclear	VH	V
Atr13G001230.1	AtrERF093	342	38165	4.88	71	128	Nuclear	VE	IV
Atr13G005320.1	AtrERF094	306	33275	6.39	224	288	Nuclear	AD	IX
Atr13G007640.1	AtrERF095	193	21057.5	4.91	35	94	Nuclear	VE	III
Atr13G007910.1	AtrERF096	226	24659.9	6.9	54	114	Nuclear	VV	IX
Atr14G019290.1	AtrERF097	301	33506.5	5.05	41	97	Nuclear	AD	VIII
Atr14G025060.1	AtrERF098	320	36913.1	9.54	154	260	Nuclear	GT	VI-L
Atr14G029080.1	AtrERF099	434	48373	5.85	58	114	Nuclear	AD	VIII
Atr14G033700.1	AtrERF100	403	45760.2	4.55	41	98	Nuclear	VD	V
Atr15G028560.1	AtrERF101	317	35461.6	5.34	118	148	Nuclear and Cytoplasm	AD	VI
Atr15G029410.1	AtrERF102	317	35461.6	5.34	118	148	Nuclear and Cytoplasm	AD	VI
Atr15G031170.1	AtrERF103	348	38711.8	8.88	174	273	Nuclear	GE	VI-L
Atr15G033670.1	AtrERF104	377	41829.9	4.65	44	101	Nuclear	VD	V
Atr16G000500.1	AtrERF105	296	34132.2	6.49	151	214	Nuclear	AD	VI
Atr16G001260.1	AtrERF106	361	40699	5.2	68	132	Nuclear	VE	IV
Atr16G003010.1	AtrERF107	225	24791.6	6.12	58	118	Nuclear	VV	III
Atr16G016950.1	AtrERF108	290	32056.5	6.54	44	100	Nuclear	VD	V
Atr04G050890.1	RAV1	202	22597.9	4.8	25	86	Nuclear	VL	II
Atr09G006130.1	RAV2	121	13584.3	10.18	18	73	Nuclear	GG	IX
Mean		294.992	32936.8	6.91389
