# Supplementary material for: Genome-wide analysis of AP2/ERF family in Akebia trifoliata and characterization of an AtrERF001 gene regulate fruit ripening
Source: Front Plant Sci. 2025 Aug 26;16:1607254. doi: 10.3389/fpls.2025.1607254 (PMC12417410; doi:10.3389/fpls.2025.1607254)
Supplement: Supplementary Table 6 — Duplicated gene pairs of tandemly and segmental duplication events. [file Table6.xlsx]

## Sheet: Sheet1
Tandem duplication	Atr04G050880.1	AtrERF040	Atr04G050890.1	RAV1
	Atr10G010110.1	AtrERF076	Atr10G010120.1	AtrERF077
	Atr12G003480.1	AtrERF081	Atr12G003490.1	AtrERF082
Segmental duplication	Atr01G063740.1	AtrERF010	Atr03G017170.1	AtrERF023
	Atr01G065380.1	AtrERF011	Atr03G036590.1	AtrERF026
	Atr01G047810.1	AtrERF004	Atr06G015950.1	AtrERF051
	Atr01G052320.1	AtrERF005	Atr06G013370.1	AtrERF050
	Atr01G063740.1	AtrERF010	Atr08G044920.1	AtrERF066
	Atr01G065380.1	AtrERF011	Atr08G039010.1	AtrERF063
	Atr01G052320.1	AtrERF005	Atr11G031190.1	AtrERF080
	Atr01G006290.1	AtrAP201	Atr14G032590.1	AtrAP218
	Atr01G006290.1	AtrAP201	Atr15G036060.1	AtrAP220
	Atr02G000660.1	AtrERF013	Atr04G007860.1	AtrERF033
	Atr02G000860.1	AtrERF014	Atr04G050880.1	AtrERF040
	Atr02G060030.1	AtrAP207	Atr05G046500.1	AtrAP210
	Atr02G029050.1	AtrERF017	Atr07G007900.1	AtrERF057
	Atr02G060030.1	AtrAP207	Atr13G005960.1	AtrAP217
	Atr02G010430.1	AtrERF016	Atr16G000500.1	AtrERF105
	Atr02G060030.1	AtrAP207	Atr16G005580.1	AtrAP221
	Atr03G054300.1	AtrERF031	Atr04G038070.1	AtrERF035
	Atr03G054690.1	AtrERF032	Atr04G038980.1	AtrERF037
	Atr03G006180.1	AtrERF022	Atr04G037470.1	AtrERF034
	Atr03G017170.1	AtrERF023	Atr08G044920.1	AtrERF066
	Atr03G005880.1	AtrERF021	Atr10G011000.1	AtrERF078
	Atr03G054300.1	AtrERF031	Atr10G010110.1	AtrERF076
	Atr03G054690.1	AtrERF032	Atr10G008220.1	AtrERF075
	Atr04G049190.1	AtrERF039	Atr08G006140.1	AtrERF061
	Atr04G038980.1	AtrERF037	Atr10G008220.1	AtrERF075
	Atr04G038070.1	AtrERF035	Atr10G010110.1	AtrERF076
	Atr05G045750.1	AtrERF043	Atr13G005320.1	AtrERF094
	Atr05G046500.1	AtrAP210	Atr13G005960.1	AtrAP217
	Atr05G046500.1	AtrAP210	Atr16G005580.1	AtrAP221
	Atr06G001630.1	AtrERF044	Atr06G017220.1	AtrERF053
	Atr06G007650.1	AtrERF046	Atr06G008420.1	AtrERF048
	Atr06G008320.1	AtrERF047	Atr06G009110.1	AtrERF049
	Atr06G003640.1	AtrERF045	Atr09G002470.1	AtrERF067
	Atr06G008420.1	AtrERF048	Atr09G006130.1	RAV2
	Atr06G009110.1	AtrERF049	Atr09G004920.1	AtrERF068
	Atr06G007650.1	AtrERF046	Atr09G006130.1	RAV2
	Atr06G008320.1	AtrERF047	Atr09G004920.1	AtrERF068
	Atr06G017220.1	AtrERF053	Atr11G023910.1	AtrERF079
	Atr06G013370.1	AtrERF050	Atr11G031190.1	AtrERF080
	Atr06G001630.1	AtrERF044	Atr11G023910.1	AtrERF079
	Atr07G013030.1	AtrERF059	Atr07G020530.1	AtrERF060
	Atr08G039010.1	AtrERF063	Atr12G008710.1	AtrERF085
	Atr08G039170.1	AtrERF064	Atr12G008180.1	AtrERF083
	Atr08G036300.1	AtrERF062	Atr12G012610.1	AtrERF089
	Atr09G011550.1	AtrERF070	Atr09G012300.1	AtrERF071
	Atr09G036010.1	AtrAP214	Atr14G032840.1	AtrAP219
	Atr12G025190.1	AtrERF090	Atr12G026150.1	AtrERF091
	Atr12G008600.1	AtrERF084	Atr12G009490.1	AtrERF088
	Atr12G008710.1	AtrERF085	Atr12G009340.1	AtrERF086
	Atr13G005960.1	AtrAP217	Atr16G005580.1	AtrAP221
	Atr13G001230.1	AtrERF093	Atr16G001260.1	AtrERF106
	Atr13G007910.1	AtrERF096	Atr16G003010.1	AtrERF107
	Atr14G032590.1	AtrAP218	Atr15G036060.1	AtrAP220
	Atr14G033700.1	AtrERF100	Atr15G033670.1	AtrERF104
	Atr15G028560.1	AtrERF101	Atr15G029410.1	AtrERF102
