# Supplementary material for: Genome-wide analysis of AP2/ERF family in Akebia trifoliata and characterization of an AtrERF001 gene regulate fruit ripening
Source: Front Plant Sci. 2025 Aug 26;16:1607254. doi: 10.3389/fpls.2025.1607254 (PMC12417410; doi:10.3389/fpls.2025.1607254)
Supplement: Supplementary Table 7 — Ka/Ks ratios of the tandemly and segmental duplicated gene pairs in A. trifoliata. [file Table7.xlsx]

## Sheet: Sheet2
Seq_1	Seq_2	Ka	Ks	Ka_Ks	EffectiveLen	AverageS-sites	AverageN-sites	cN	cS	pN	pS	Note
Atr04G050880.1	Atr04G050890.1	0.33574	4.35611	0.0770734	231	55.5	175.5	47.5	41.5	0.270655	0.747748
Atr10G010110.1	Atr10G010120.1	0.378824	2.26149	0.16751	327	78.75	248.25	73.8333	56.1667	0.297415	0.713228
Atr12G003480.1	Atr12G003490.1	0.551524	NaN	NaN	600	143.75	456.25	178.167	107.833	0.390502	0.750145	High Sequence Divergence Value (pS>=0.75)
Atr01G063740.1	Atr03G017170.1	0.29459	1.25948	0.233898	939	210.75	728.25	177.417	128.583	0.243621	0.610123
Atr01G065380.1	Atr03G036590.1	0.775435	NaN	NaN	768	184.5	583.5	282	153	0.48329	0.829268	High Sequence Divergence Value (pS>=0.75)
Atr01G047810.1	Atr06G015950.1	0.191003	0.80172	0.238241	1068	243.667	824.333	139	120	0.168621	0.492476
Atr01G052320.1	Atr06G013370.1	0.18926	2.38656	0.0793024	360	83	277	46.3333	59.6667	0.167268	0.718876
Atr01G063740.1	Atr08G044920.1	0.276717	1.25052	0.221282	936	213.25	722.75	167.25	129.75	0.231408	0.608441
Atr01G065380.1	Atr08G039010.1	0.654262	NaN	NaN	723	173.583	549.417	239.833	135.167	0.436524	0.778685	High Sequence Divergence Value (pS>=0.75)
Atr01G052320.1	Atr11G031190.1	0.10676	1.07922	0.0989231	375	86.0833	288.917	28.75	49.25	0.0995097	0.57212
Atr01G006290.1	Atr14G032590.1	0.170599	1.03989	0.164054	1056	241.167	814.833	124.333	135.667	0.152587	0.562543
Atr01G006290.1	Atr15G036060.1	0.140677	0.662342	0.212394	1125	255.75	869.25	111.5	112.5	0.128271	0.439883
Atr02G000660.1	Atr04G007860.1	0.165255	0.613744	0.269257	1140	254.5	885.5	131.333	106.667	0.148315	0.419122
Atr02G000860.1	Atr04G050880.1	0.272686	NaN	NaN	222	52.5	169.5	38.75	48.25	0.228614	0.919048	High Sequence Divergence Value (pS>=0.75)
Seq_1	Seq_2	Ka	Ks	Ka_Ks	EffectiveLen	AverageS-sites	AverageN-sites	cN	cS	pN	pS	Note
Atr02G060030.1	Atr05G046500.1	0.193731	0.788942	0.245557	1332	313.833	1018.17	173.833	153.167	0.170732	0.488051
Atr02G029050.1	Atr07G007900.1	0.316828	1.90981	0.165896	402	95	307	79.3333	65.6667	0.258415	0.691228
Atr02G060030.1	Atr13G005960.1	0.177274	0.919745	0.192743	1260	287.75	972.25	153.5	152.5	0.157881	0.529974
Atr02G010430.1	Atr16G000500.1	0.227682	0.952432	0.239054	762	178.917	583.083	114.5	96.5	0.19637	0.539357
Atr02G060030.1	Atr16G005580.1	0.139451	0.500705	0.278509	1368	318.917	1049.08	133.5	116.5	0.127254	0.365299
Atr03G054300.1	Atr04G038070.1	0.186748	1.10518	0.168975	603	141.25	461.75	76.3333	81.6667	0.165313	0.578171
Atr03G054690.1	Atr04G038980.1	0.256119	0.823407	0.311048	1005	226.083	778.917	169	113	0.216968	0.499816
Atr03G006180.1	Atr04G037470.1	0.330356	1.16203	0.284292	480	116.667	363.333	97.0833	68.9167	0.267202	0.590714
Atr03G017170.1	Atr08G044920.1	0.332288	1.12114	0.296385	915	202.25	712.75	191.333	117.667	0.268444	0.581788
Atr03G005880.1	Atr10G011000.1	0.734914	NaN	NaN	555	133.25	421.75	197.583	104.417	0.468484	0.783615	High Sequence Divergence Value (pS>=0.75)
Atr03G054300.1	Atr10G010110.1	0.415049	NaN	NaN	360	89.4167	270.583	86.25	71.75	0.318756	0.802423	High Sequence Divergence Value (pS>=0.75)
Atr03G054690.1	Atr10G008220.1	0.267387	1.3052	0.204863	1098	249.167	848.833	190.917	154.083	0.224917	0.618395
Atr04G049190.1	Atr08G006140.1	0.111505	0.533967	0.208824	687	161	526	54.5	61.5	0.103612	0.381988
Atr04G038980.1	Atr10G008220.1	0.199561	1.01396	0.196812	1041	235.333	805.667	141.167	130.833	0.175217	0.555949
Seq_1	Seq_2	Ka	Ks	Ka_Ks	EffectiveLen	AverageS-sites	AverageN-sites	cN	cS	pN	pS	Note
Atr04G038070.1	Atr10G010110.1	0.321749	2.27483	0.141439	354	87.0833	266.917	69.8333	62.1667	0.26163	0.713876
Atr05G045750.1	Atr13G005320.1	0.157345	0.464808	0.338517	762	180.167	581.833	82.5833	62.4167	0.141936	0.346438
Atr05G046500.1	Atr13G005960.1	0.169614	0.833475	0.203503	1257	290.833	966.167	146.667	146.333	0.151803	0.503152
Atr05G046500.1	Atr16G005580.1	0.189538	0.624516	0.303496	1380	327.167	1052.83	176.333	138.667	0.167485	0.423841
Atr06G001630.1	Atr06G017220.1	0.217698	0.511467	0.425635	1083	271.5	811.5	153.333	100.667	0.188951	0.37078
Atr06G007650.1	Atr06G008420.1	0.00308167	0.0639819	0.0481647	423	97.8333	325.167	1	6	0.00307535	0.0613288
Atr06G008320.1	Atr06G009110.1	0.0255491	0.0154077	1.6582	483	114.75	368.25	9.25	1.75	0.0251188	0.0152505
Atr06G003640.1	Atr09G002470.1	0.187241	0.691635	0.270722	858	198.667	659.333	109.25	89.75	0.165698	0.451762
Atr06G008420.1	Atr09G006130.1	0.34416	1.65666	0.207742	345	86.25	258.75	71.4167	57.5833	0.276006	0.667633
Atr06G009110.1	Atr09G004920.1	0.135886	0.594842	0.22844	516	121.75	394.25	49	50	0.124287	0.410678
Atr06G007650.1	Atr09G006130.1	0.334005	1.78421	0.1872	339	84.25	254.75	68.6667	57.3333	0.269545	0.680514
Atr06G008320.1	Atr09G004920.1	0.215849	0.607294	0.355427	519	120.917	398.083	74.6667	50.3333	0.187565	0.416265
Atr06G017220.1	Atr11G023910.1	0.264668	0.808868	0.327208	987	246	741	165.25	121.75	0.223009	0.494919
Atr06G013370.1	Atr11G031190.1	0.207931	0.977185	0.212785	399	92	307	55.75	50.25	0.181596	0.546196
Seq_1	Seq_2	Ka	Ks	Ka_Ks	EffectiveLen	AverageS-sites	AverageN-sites	cN	cS	pN	pS	Note
Atr06G001630.1	Atr11G023910.1	0.223086	0.760132	0.293483	987	247.667	739.333	142.667	118.333	0.192967	0.477793
Atr07G013030.1	Atr07G020530.1	0.0020436	0.010345	0.197545	1272	292	980	2	3	0.00204082	0.010274
Atr08G039010.1	Atr12G008710.1	0.6351	3.8555	0.164726	687	166.083	520.917	223.167	123.833	0.428411	0.74561
Atr08G039170.1	Atr12G008180.1	0.238453	1.11944	0.213011	717	165.833	551.167	112.583	96.4167	0.204264	0.581407
Atr08G036300.1	Atr12G012610.1	0.265924	0.724595	0.366996	621	149.417	471.583	105.583	69.4167	0.223891	0.464584
Atr09G011550.1	Atr09G012300.1	0.0114528	0.0509596	0.224743	582	142.083	439.917	5	7	0.0113658	0.0492669
Atr09G036010.1	Atr14G032840.1	0.133704	0.579162	0.230858	729	166.25	562.75	68.9167	67.0833	0.122464	0.403509
Atr12G025190.1	Atr12G026150.1	0.00228398	0	#NAME?	567	128.5	438.5	1	0	0.0022805	0
Atr12G008600.1	Atr12G009490.1	0.022317	0.0737535	0.302588	936	215.917	720.083	15.8333	15.1667	0.0219882	0.0702431
Atr12G008710.1	Atr12G009340.1	0.630557	2.59406	0.243077	606	138.583	467.417	199.333	100.667	0.426457	0.726398
Atr13G005960.1	Atr16G005580.1	0.184171	0.827739	0.222499	1293	298.417	994.583	162.417	149.583	0.163301	0.501257
Atr13G001230.1	Atr16G001260.1	0.373055	1.22982	0.30334	927	204.583	722.417	212.333	123.667	0.293921	0.604481
Atr13G007910.1	Atr16G003010.1	0.236413	0.958893	0.246548	657	158.917	498.083	101	86	0.202777	0.541164
Atr14G032590.1	Atr15G036060.1	0.164895	0.772427	0.213477	1119	255.417	863.583	127.833	123.167	0.148027	0.482219
Atr14G033700.1	Atr15G033670.1	0.205483	1.22066	0.168337	1101	241.417	859.583	154.5	145.5	0.179738	0.602692
Atr15G028560.1	Atr15G029410.1	0	0	NaN	951	212.167	738.833	0	0	0	0
