# Supplementary material for: Genome-wide analysis of AP2/ERF family in Akebia trifoliata and characterization of an AtrERF001 gene regulate fruit ripening
Source: Front Plant Sci. 2025 Aug 26;16:1607254. doi: 10.3389/fpls.2025.1607254 (PMC12417410; doi:10.3389/fpls.2025.1607254)
Supplement: Supplementary Table 8 — AtrAP2/ERF genes showing a syntenic relationship with dicotyledonous and monocotyledonous. [file Table8.xlsx]

## Sheet: Common to dicotyledons and mono
Atr01G047810.1
Atr02G000660.1
Atr04G007860.1
Atr06G017220.1
Atr06G001630.1
Atr06G015950.1
Atr12G003490.1
Atr12G003480.1
Atr14G029080.1
Atr15G028560.1
Atr01G063740.1
Atr02G060030.1
Atr03G017170.1
Atr04G038980.1
Atr05G046500.1
Atr08G039010.1
Atr08G039170.1
Atr08G044920.1
Atr09G042420.1
Atr10G008220.1
Atr12G008180.1
Atr13G005960.1
Atr13G001230.1
Atr16G005580.1
Atr08G006140.1
Atr01G065380.1
Atr01G061570.1
Atr12G008710.1
Atr01G065400.1
Atr02G004200.2
Atr02G006320.1
Atr02G004480.2
Atr06G003640.1
Atr09G002470.1
Atr12G009340.1
Atr12G008600.1
Atr01G052620.1
Atr02G000860.1
Atr04G050880.1
Atr04G037470.1
Atr12G034930.1

## Sheet: only in dicotyledon
Atr01G056730.1
Atr01G042990.1
Atr01G063380.1
Atr01G052320.1
Atr02G005460.1
Atr03G054300.1
Atr04G038070.1
Atr04G038090.1
Atr06G007650.1
Atr08G044450.1
Atr10G010110.1
Atr15G031170.1
Atr07G002570.1
Atr09G006250.1
Atr11G031190.1
Atr13G007640.1
Atr16G003010.1
Atr16G001260.1
Atr03G035080.1
Atr04G049190.1
Atr06G008420.1
Atr07G007900.1
Atr07G007910.1
Atr01G052390.1
Atr03G054690.1
Atr06G013370.1
Atr11G032660.1
Atr02G029050.1
Atr03G036700.1
Atr03G036720.1
Atr03G006180.1
Atr04G044180.1
Atr06G028360.1
Atr06G016440.1
Atr08G036300.1
Atr11G023910.1
Atr14G033700.1
Atr15G033670.1
Atr15G029410.1

## Sheet: total
Atr01G056730.1
Atr01G047810.1
Atr01G042990.1
Atr01G063380.1
Atr01G052320.1
Atr02G000660.1
Atr02G005460.1
Atr03G054300.1
Atr04G007860.1
Atr04G038070.1
Atr04G038090.1
Atr06G017220.1
Atr06G001630.1
Atr06G015950.1
Atr06G007650.1
Atr08G044450.1
Atr10G010110.1
Atr12G003490.1
Atr12G003480.1
Atr14G029080.1
Atr15G031170.1
Atr15G028560.1
Atr01G063740.1
Atr02G060030.1
Atr03G017170.1
Atr04G038980.1
Atr05G046500.1
Atr07G002570.1
Atr08G039010.1
Atr08G039170.1
Atr08G044920.1
Atr09G042420.1
Atr09G006250.1
Atr10G008220.1
Atr11G031190.1
Atr12G008180.1
Atr13G005960.1
Atr13G001230.1
Atr13G007640.1
Atr16G003010.1
Atr16G005580.1
Atr16G001260.1
Atr03G035080.1
Atr04G049190.1
Atr06G008420.1
Atr07G007900.1
Atr07G007910.1
Atr08G006140.1
Atr01G065380.1
Atr01G052390.1
Atr01G061570.1
Atr03G054690.1
Atr06G013370.1
Atr12G008710.1
Atr01G065400.1
Atr02G004200.2
Atr02G006320.1
Atr02G004480.2
Atr06G003640.1
Atr09G002470.1
Atr11G032660.1
Atr12G009340.1
Atr12G008600.1
Atr01G052620.1
Atr02G000860.1
Atr02G029050.1
Atr03G036700.1
Atr03G036720.1
Atr03G006180.1
Atr04G050880.1
Atr04G037470.1
Atr04G044180.1
Atr06G028360.1
Atr06G016440.1
Atr08G036300.1
Atr11G023910.1
Atr12G034930.1
Atr14G033700.1
Atr15G033670.1
Atr15G029410.1
Atr09G006130.1
Atr12G032650.1
Atr02G010430.1
Atr03G005880.1
Atr04G050890.1
Atr06G021700.1
Atr12G009360.1
