# Supplementary material for: Genome-wide analysis of AP2/ERF family in Akebia trifoliata and characterization of an AtrERF001 gene regulate fruit ripening
Source: Front Plant Sci. 2025 Aug 26;16:1607254. doi: 10.3389/fpls.2025.1607254 (PMC12417410; doi:10.3389/fpls.2025.1607254)
Supplement: Supplementary Table 9 — Number of cis-elements in the promoter region of AtrAP2/ERF genes. [file Table9.xlsx]

## Sheet: Sheet1
Gene_ID	Gene_ID	MBS	WUN-motif	G-Box	W box	TC-rich repeats	CAT-box	O2-site	TGA-element	ABRE	ERE	TGACG-motif	P-box	AuxRR-core	GARE-motif	DRE core	DRE1
Atr01G006290.1	AtrAP201	1	0	2	1	0	0	0	0	2	1	2	1	0	0	0	0
Atr01G052390.1	AtrAP202	1	0	7	0	0	0	0	1	3	2	1	0	0	0	0	0
Atr02G004200.2	AtrAP203	0	0	3	2	0	1	0	1	3	2	3	0	0	1	0	0
Atr02G004480.2	AtrAP204	0	0	3	2	1	1	0	1	3	2	3	0	0	1	0	0
Atr02G005460.1	AtrAP205	0	2	2	0	1	0	1	0	2	1	3	2	0	0	1	0
Atr02G021860.1	AtrAP206	1	0	1	0	0	1	0	0	1	1	1	0	0	0	0	0
Atr02G060030.1	AtrAP207	0	2	2	2	1	0	0	0	2	0	1	0	0	1	0	0
Atr04G005300.1	AtrAP208	0	0	4	0	0	0	3	0	2	1	0	0	0	0	1	0
Atr05G008900.1	AtrAP209	0	1	5	1	3	0	1	0	6	0	1	1	0	0	0	0
Atr05G046500.1	AtrAP210	0	0	2	0	1	1	2	0	2	1	2	0	0	0	0	0
Atr06G028360.1	AtrAP211	1	0	0	0	2	1	0	0	0	0	3	1	0	1	0	0
Atr07G048290.1	AtrAP212	1	0	1	0	0	1	0	0	1	1	2	0	0	1	2	0
Atr08G032930.1	AtrAP213	0	0	1	1	0	1	3	0	1	0	0	0	0	0	0	0
Atr09G036010.1	AtrAP214	1	4	1	2	1	0	1	2	1	3	1	0	0	0	0	0
Atr11G032660.1	AtrAP215	1	0	3	1	0	1	1	1	2	1	3	0	0	0	0	0
Atr12G034930.1	AtrAP216	1	0	4	1	0	0	1	0	3	3	2	0	0	0	0	0
Atr13G005960.1	AtrAP217	0	1	3	2	0	0	1	2	3	0	2	0	0	0	0	0
Atr14G032590.1	AtrAP218	0	2	9	0	1	0	1	0	7	5	1	0	0	1	0	0
Atr14G032840.1	AtrAP219	0	0	7	1	1	0	1	0	6	3	1	0	0	0	0	1
Atr15G036060.1	AtrAP220	0	1	0	1	0	0	0	1	0	5	0	2	0	0	0	0
Atr16G005580.1	AtrAP221	0	0	0	0	2	0	0	0	0	1	1	0	0	1	0	0
Atr01G000420.1	AtrERF001	0	0	1	1	1	1	1	1	1	4	3	0	0	0	0	0
Atr01G042990.1	AtrERF002	1	0	1	2	0	0	0	0	0	0	0	0	0	0	0	0
Atr01G043620.1	AtrERF003	1	0	5	2	1	0	0	0	3	1	1	0	1	1	1	0
Atr01G047810.1	AtrERF004	2	0	4	1	1	0	0	1	6	2	1	0	0	0	0	0
Atr01G052320.1	AtrERF005	0	0	8	1	0	1	0	0	8	6	0	0	2	0	1	0
Atr01G052620.1	AtrERF006	1	0	12	0	0	0	0	1	10	0	1	1	0	0	0	0
Atr01G056730.1	AtrERF007	0	0	6	0	0	1	0	0	5	1	1	0	0	0	0	0
Atr01G061570.1	AtrERF008	2	0	11	1	1	0	2	2	10	0	2	0	0	0	0	0
Atr01G063380.1	AtrERF009	0	1	1	0	0	0	1	0	1	7	0	0	0	0	0	0
Atr01G063740.1	AtrERF010	0	1	7	1	0	0	0	1	4	1	1	0	0	0	0	0
Atr01G065380.1	AtrERF011	2	0	2	2	0	0	0	0	2	2	0	1	0	0	0	0
Atr01G065400.1	AtrERF012	0	1	1	0	0	0	1	2	1	3	3	1	1	1	0	0
Atr02G000660.1	AtrERF013	1	1	1	0	1	0	1	1	0	0	2	0	0	1	1	1
Atr02G000860.1	AtrERF014	0	1	13	0	0	0	0	0	14	2	1	0	1	0	1	0
Atr02G006320.1	AtrERF015	0	0	2	0	0	0	3	1	1	0	1	0	0	0	0	0
Atr02G010430.1	AtrERF016	1	1	1	1	0	0	0	1	1	2	0	1	0	0	0	1
Atr02G029050.1	AtrERF017	0	0	8	1	0	1	0	0	7	0	2	0	1	0	1	0
Atr02G051010.2	AtrERF018	0	1	1	0	1	3	1	1	1	3	1	0	0	1	0	1
Atr02G051020.1	AtrERF019	0	2	6	1	0	0	1	0	6	3	2	0	0	1	0	0
Atr02G051620.1	AtrERF020	0	2	4	1	2	0	0	0	3	0	0	0	0	0	0	0
Atr03G005880.1	AtrERF021	1	0	3	2	1	0	2	1	2	3	0	0	0	0	0	0
Atr03G006180.1	AtrERF022	1	0	6	2	1	0	3	1	4	3	0	0	0	0	0	0
Atr03G017170.1	AtrERF023	0	0	5	1	0	0	0	0	4	2	1	0	0	1	0	0
Atr03G027310.1	AtrERF024	1	1	22	2	1	0	0	0	23	3	2	1	1	0	1	0
Atr03G035080.1	AtrERF025	1	0	12	4	1	1	0	1	12	3	5	1	0	1	1	0
Atr03G036590.1	AtrERF026	0	1	2	0	0	1	1	0	2	2	3	0	0	0	0	0
Atr03G036700.1	AtrERF027	0	0	1	0	0	0	0	0	1	4	1	0	2	0	1	0
Atr03G036720.1	AtrERF028	3	0	1	0	0	0	2	1	1	4	0	0	0	0	0	0
Atr03G037000.1	AtrERF029	1	0	3	1	0	0	0	1	3	1	2	0	0	0	0	0
Atr03G050350.1	AtrERF030	0	1	1	0	1	0	2	0	1	1	0	0	0	1	0	0
Atr03G054300.1	AtrERF031	0	2	4	0	0	0	0	0	2	0	0	0	0	0	0	0
Atr03G054690.1	AtrERF032	0	1	4	1	0	0	0	0	4	3	0	0	1	0	0	0
Atr04G007860.1	AtrERF033	0	0	1	2	0	1	0	0	1	1	0	1	0	0	0	1
Atr04G037470.1	AtrERF034	1	0	1	1	0	1	0	1	1	1	0	1	0	0	0	1
Atr04G038070.1	AtrERF035	1	1	11	0	0	0	1	1	11	3	4	0	0	0	0	0
Atr04G038090.1	AtrERF036	1	0	7	1	0	0	0	1	7	0	3	0	0	0	0	0
Atr04G038980.1	AtrERF037	2	0	4	1	1	0	0	0	2	2	1	0	0	0	0	0
Atr04G044180.1	AtrERF038	0	1	0	0	1	0	0	1	0	1	4	0	0	0	0	0
Atr04G049190.1	AtrERF039	1	0	3	0	0	0	0	0	2	0	2	0	0	0	0	0
Atr04G050880.1	AtrERF040	0	0	13	1	0	0	1	0	10	1	1	1	0	0	0	0
Atr05G011030.1	AtrERF041	0	1	3	1	1	0	0	0	1	1	0	1	0	0	0	0
Atr05G030490.1	AtrERF042	0	0	5	0	0	1	0	0	4	3	2	1	0	0	0	0
Atr05G045750.1	AtrERF043	3	1	6	2	0	0	1	0	4	1	5	1	0	0	0	0
Atr06G001630.1	AtrERF044	0	0	3	2	0	0	1	0	4	1	1	0	0	0	2	0
Atr06G003640.1	AtrERF045	0	0	2	3	0	0	2	0	3	1	0	3	0	0	0	0
Atr06G007650.1	AtrERF046	0	0	4	3	0	0	2	0	5	6	3	0	0	0	0	0
Atr06G008320.1	AtrERF047	0	1	2	1	0	0	4	1	3	0	2	0	0	0	0	0
Atr06G008420.1	AtrERF048	0	0	5	2	0	0	2	0	5	6	3	0	0	0	0	0
Atr06G009110.1	AtrERF049	0	1	0	3	0	0	1	1	1	0	2	0	0	0	0	0
Atr06G013370.1	AtrERF050	1	0	0	0	0	0	0	1	0	0	0	0	0	0	1	1
Atr06G015950.1	AtrERF051	1	1	3	0	0	1	0	1	4	3	1	0	0	0	0	0
Atr06G016440.1	AtrERF052	0	1	0	2	0	0	0	0	0	1	4	0	0	0	0	0
Atr06G017220.1	AtrERF053	1	0	9	2	1	0	1	1	6	4	1	0	0	0	1	0
Atr06G021700.1	AtrERF054	2	0	5	5	0	0	0	1	4	2	0	1	0	0	0	0
Atr06G040680.1	AtrERF055	0	1	3	3	0	2	1	0	3	1	1	0	3	0	0	0
Atr07G002570.1	AtrERF056	0	0	3	0	1	0	0	0	2	4	1	0	0	1	1	0
Atr07G007900.1	AtrERF057	0	1	11	3	0	0	1	0	9	0	5	0	0	0	0	0
Atr07G007910.1	AtrERF058	1	0	5	1	0	1	0	1	4	1	0	1	0	0	0	0
Atr07G013030.1	AtrERF059	0	1	13	0	0	0	1	0	13	0	1	1	0	0	0	0
Atr07G020530.1	AtrERF060	0	1	11	0	0	0	1	0	13	0	1	1	0	0	0	0
Atr08G006140.1	AtrERF061	1	1	7	1	0	0	1	0	9	0	1	0	0	0	0	0
Atr08G036300.1	AtrERF062	0	0	1	1	0	0	0	0	0	6	1	0	0	0	0	0
Atr08G039010.1	AtrERF063	0	0	2	1	0	0	0	1	2	4	0	1	0	0	0	0
Atr08G039170.1	AtrERF064	0	0	0	3	1	0	0	2	0	2	1	0	0	0	0	0
Atr08G044450.1	AtrERF065	0	0	3	0	1	0	1	0	3	0	0	0	0	0	0	0
Atr08G044920.1	AtrERF066	0	1	9	0	0	0	0	0	8	2	3	0	0	0	0	0
Atr09G002470.1	AtrERF067	1	0	2	2	0	1	0	0	1	1	0	1	0	0	0	0
Atr09G004920.1	AtrERF068	1	1	1	2	0	0	1	0	2	3	1	0	0	0	0	1
Atr09G006250.1	AtrERF069	1	0	4	1	1	0	0	2	3	4	0	0	0	0	0	0
Atr09G011550.1	AtrERF070	0	0	1	0	0	0	0	0	1	3	5	0	0	0	0	0
Atr09G012300.1	AtrERF071	0	0	1	0	0	0	0	0	1	3	5	0	0	0	0	0
Atr09G019740.1	AtrERF072	0	1	4	1	0	0	1	0	2	1	1	0	0	0	0	0
Atr09G028560.1	AtrERF073	0	1	8	2	0	0	0	0	6	0	1	0	0	0	0	0
Atr09G042420.1	AtrERF074	0	0	1	0	2	2	0	1	0	1	1	0	0	0	0	0
Atr10G008220.1	AtrERF075	0	0	7	2	2	0	1	1	8	0	2	0	0	0	1	0
Atr10G010110.1	AtrERF076	1	1	7	2	0	0	2	0	4	1	3	0	0	0	0	0
Atr10G010120.1	AtrERF077	1	2	7	1	1	0	1	1	5	0	0	0	0	0	0	0
Atr10G011000.1	AtrERF078	1	0	3	4	1	0	0	0	2	0	1	2	0	0	0	0
Atr11G023910.1	AtrERF079	1	0	6	3	0	1	0	1	5	0	1	2	0	0	1	0
Atr11G031190.1	AtrERF080	1	0	8	0	0	0	0	1	13	4	0	0	2	2	1	1
Atr12G003480.1	AtrERF081	2	0	1	2	0	0	1	0	1	1	2	0	0	0	0	1
Atr12G003490.1	AtrERF082	0	1	2	3	0	0	1	0	8	0	3	0	0	0	0	0
Atr12G008180.1	AtrERF083	2	0	1	0	2	1	0	1	0	5	0	0	0	0	0	0
Atr12G008600.1	AtrERF084	0	2	2	1	0	0	2	0	1	0	0	0	1	0	0	0
Atr12G008710.1	AtrERF085	0	1	3	2	0	0	2	0	3	2	1	1	0	0	0	0
Atr12G009340.1	AtrERF086	0	0	4	1	1	1	0	0	4	1	3	1	2	0	0	0
Atr12G009360.1	AtrERF087	0	0	3	3	0	0	3	0	3	3	1	1	0	0	0	0
Atr12G009490.1	AtrERF088	0	1	1	2	1	0	1	1	2	0	0	0	0	0	0	1
Atr12G012610.1	AtrERF089	3	0	2	0	1	1	1	0	1	0	1	1	0	1	0	0
Atr12G025190.1	AtrERF090	1	1	7	1	1	0	1	1	8	1	3	1	0	0	0	0
Atr12G026150.1	AtrERF091	1	1	6	1	1	0	1	1	7	1	3	1	0	0	0	0
Atr12G032650.1	AtrERF092	0	1	0	2	1	0	1	0	0	1	1	0	1	0	0	0
Atr13G001230.1	AtrERF093	1	0	10	1	1	0	2	0	0	1	4	0	0	0	0	0
Atr13G005320.1	AtrERF094	0	0	4	3	1	0	0	2	3	2	8	0	0	0	0	0
Atr13G007640.1	AtrERF095	2	2	2	1	1	1	0	0	0	1	0	0	2	1	0	0
Atr13G007910.1	AtrERF096	1	2	8	2	0	1	2	0	7	3	3	0	0	0	0	0
Atr14G019290.1	AtrERF097	2	1	1	1	0	0	0	0	1	0	0	1	1	0	0	0
Atr14G025060.1	AtrERF098	0	0	1	0	0	0	0	1	1	2	3	0	0	0	0	0
Atr14G029080.1	AtrERF099	1	3	3	3	1	0	0	0	2	0	2	1	0	0	0	0
Atr14G033700.1	AtrERF100	3	0	4	1	1	0	0	0	4	1	0	1	0	0	0	0
Atr15G028560.1	AtrERF101	0	0	1	1	0	0	2	1	0	0	4	1	0	0	1	0
Atr15G029410.1	AtrERF102	0	0	1	1	0	0	2	1	0	0	4	1	0	0	1	0
Atr15G031170.1	AtrERF103	1	1	3	1	0	0	3	0	2	0	0	0	0	1	0	0
Atr15G033670.1	AtrERF104	0	0	0	1	0	0	0	0	0	2	1	1	0	1	0	0
Atr16G000500.1	AtrERF105	0	0	0	1	0	0	2	1	0	1	2	2	0	0	0	0
Atr16G001260.1	AtrERF106	0	0	4	2	0	0	0	1	4	1	2	0	0	0	0	0
Atr16G003010.1	AtrERF107	2	0	2	0	0	0	0	0	4	4	0	0	0	1	1	0
Atr16G016950.1	AtrERF108	1	3	1	1	0	1	0	0	0	0	0	0	0	1	0	0
Atr04G050890.1	RAV1	2	2	6	0	0	1	0	0	6	2	1	1	0	0	0	0
Atr09G006130.1	RAV2	0	1	10	0	1	3	0	0	6	2	2	1	0	0	0	0
Mean		0.580153	0.557252	4.0229	1.12977	0.419847	0.290076	0.70229	0.442748	3.57252	1.64122	1.51145	0.366412	0.167939	0.183206	0.175573	0.0839695
Total		76	73	527	148	55	38	92	58	468	215	198	48	22	24	23	11
