# Supplementary material for: Genome-wide analysis of AP2/ERF family in Akebia trifoliata and characterization of an AtrERF001 gene regulate fruit ripening
Source: Front Plant Sci. 2025 Aug 26;16:1607254. doi: 10.3389/fpls.2025.1607254 (PMC12417410; doi:10.3389/fpls.2025.1607254)
Supplement: Supplementary Table 10 — Gene ID of AtrAP2/ERF potential target genes in A. trifoliata. [file Table10.xlsx]

## Sheet: Contains all the ERE and DREs
Gene_ID
Atr14G000060
Atr14G000100
Atr14G000110
Atr14G000120
Atr14G000130
Atr14G000140
Atr14G000150
Atr14G000160
Atr14G000500
Atr14G000520
Atr14G000530
Atr14G000560
Atr14G000810
Atr14G001010
Atr14G001400
Atr14G001420
Atr14G001430
Atr14G001440
Atr14G001450
Atr14G001460
Atr14G001470
Atr14G001480
Atr14G001490
Atr14G001820
Atr14G001880
Atr14G001890
Atr14G002230
Atr14G002310
Atr14G002730
Atr14G002770
Atr14G003560
Atr14G003570
Atr14G003590
Atr14G003600
Atr14G004090
Atr14G004410
Atr14G004420
Atr14G004500
Atr14G004510
Atr14G004890
Atr14G004940
Atr14G004950
Atr14G005230
Atr14G005270
Atr14G005830
Atr14G005850
Atr14G006560
Atr14G006590
Atr14G006620
Atr14G007140
Atr14G007150
Atr14G007190
Atr14G007450
Atr14G007460
Atr14G007920
Atr14G008000
Atr14G008030
Atr14G008040
Atr14G008050
Atr14G008490
Atr14G008770
Atr14G008780
Atr14G008790
Atr14G008800
Atr14G009340
Atr14G009370
Atr14G009640
Atr14G010600
Atr14G010610
Atr14G010640
Atr14G011200
Atr14G011270
Atr14G011680
Atr14G011690
Atr14G011940
Atr14G012050
Atr14G012520
Atr14G012530
Atr14G012540
Atr14G012550
Atr14G012980
Atr14G013400
Atr14G013800
Atr14G014300
Atr14G014710
Atr14G014750
Atr14G014770
Atr14G015560
Atr14G015630
Atr14G016360
Atr14G016910
Atr14G016920
Atr14G016940
Atr14G016950
Atr14G017740
Atr14G018110
Atr14G018120
Atr14G019120
Atr14G019130
Atr14G019430
Atr14G019450
Atr14G019590
Atr14G019900
Atr14G019920
Atr14G019930
Atr14G020100
Atr14G020130
Atr14G020150
Atr14G020160
Atr14G020180
Atr14G020420
Atr14G020440
Atr14G020580
Atr14G020850
Atr14G020890
Atr14G020900
Atr14G020910
Atr14G021000
Atr14G021010
Atr14G021030
Atr14G021040
Atr14G021070
Atr14G021080
Atr14G021090
Atr14G021410
Atr14G021430
Atr14G021700
Atr14G022310
Atr14G022350
Atr14G022610
Atr14G022770
Atr14G023160
Atr14G023180
Atr14G023200
Atr14G023220
Atr14G023230
Atr14G023630
Atr14G023640
Atr14G023910
Atr14G023940
Atr14G024010
Atr14G024030
Atr14G024110
Atr14G024500
Atr14G024540
Atr14G024560
Atr14G024590
Atr14G025340
Atr14G025360
Atr14G025810
Atr14G025820
Atr14G025840
Atr14G025860
Atr14G025880
Atr14G026190
Atr14G026300
Atr14G026670
Atr14G026770
Atr14G026780
Atr14G027050
Atr14G027490
Atr14G027520
Atr14G027530
Atr14G027540
Atr14G027550
Atr14G027610
Atr14G028050
Atr14G028070
Atr14G028380
Atr14G028400
Atr14G028850
Atr14G028860
Atr14G028940
Atr14G028950
Atr14G028960
Atr14G029220
Atr14G029230
Atr14G029250
Atr14G029380
Atr14G029390
Atr14G029730
Atr14G030220
Atr14G030230
Atr14G030240
Atr14G030380
Atr14G030700
Atr14G031220
Atr14G031260
Atr14G031270
Atr14G031280
Atr14G031530
Atr14G031550
Atr14G031570
Atr14G031980
Atr14G032100
Atr14G032110
Atr14G032140
Atr14G032160
Atr14G032170
Atr14G032180
Atr14G032190
Atr14G032400
Atr14G032410
Atr14G032550
Atr14G032560
Atr14G032570
Atr14G032590
Atr14G032890
Atr14G033000
Atr14G033020
Atr14G033030
Atr14G033040
Atr14G033060
Atr14G033070
Atr14G033410
Atr14G033430
Atr14G033440
Atr14G033450
Atr14G033460
Atr14G033470
Atr14G033480
Atr14G033710
Atr14G033720
Atr14G033730
Atr14G033750
Atr14G033880
Atr14G034300
Atr14G034310
Atr14G034330
Atr14G034340
Atr14G034720
Atr14G034740
Atr14G035150
Atr14G035160
Atr14G035170
Atr14G035200
Atr14G035220
Atr14G035230
Atr14G035250
Atr14G035600
Atr14G035610
Atr14G035620
Atr14G035630
Atr14G035650
Atr14G035660
Atr14G035670
Atr14G035680
Atr14G035690
Atr14G035900
Atr14G035910
Atr14G035920
Atr14G036000
Atr14G036010
Atr14G036020
Atr14G000090
Atr14G000210
Atr14G000220
Atr14G000630
Atr14G000690
Atr14G000900
Atr14G000910
Atr14G001500
Atr14G001510
Atr14G001930
Atr14G001940
Atr14G001960
Atr14G001980
Atr14G001990
Atr14G002270
Atr14G002800
Atr14G002880
Atr14G003150
Atr14G003160
Atr14G003180
Atr14G003710
Atr14G003730
Atr14G004010
Atr14G004490
Atr14G005060
Atr14G005090
Atr14G005300
Atr14G005310
Atr14G005320
Atr14G005340
Atr14G005390
Atr14G005920
Atr14G006200
Atr14G006220
Atr14G006230
Atr14G006640
Atr14G006650
Atr14G006660
Atr14G007100
Atr14G007110
Atr14G007290
Atr14G007500
Atr14G007560
Atr14G007580
Atr14G007970
Atr14G007980
Atr14G007990
Atr14G008100
Atr14G008150
Atr14G008160
Atr14G008400
Atr14G008430
Atr14G008570
Atr14G008580
Atr14G008590
Atr14G008860
Atr14G008870
Atr14G009010
Atr14G009430
Atr14G009710
Atr14G009740
Atr14G009750
Atr14G009760
Atr14G010040
Atr14G010440
Atr14G010450
Atr14G010460
Atr14G010470
Atr14G010710
Atr14G010740
Atr14G010760
Atr14G011600
Atr14G011740
Atr14G011780
Atr14G012660
Atr14G012910
Atr14G013930
Atr14G014220
Atr14G014250
Atr14G014280
Atr14G014290
Atr14G014400
Atr14G014820
Atr14G014870
Atr14G015120
Atr14G015130
Atr14G015190
Atr14G015580
Atr14G016020
Atr14G016050
Atr14G016480
Atr14G017050
Atr14G017070
Atr14G017080
Atr14G017350
Atr14G017380
Atr14G017760
Atr14G018380
Atr14G018630
Atr14G018640
Atr14G018680
Atr14G018690
Atr14G019250
Atr14G019280
Atr14G019290
Atr14G019500
Atr14G019520
Atr14G019910
Atr14G019950
Atr14G019960
Atr14G019980
Atr14G020200
Atr14G020240
Atr14G020550
Atr14G020560
Atr14G020930
Atr14G020950
Atr14G020960
Atr14G021170
Atr14G021550
Atr14G021810
Atr14G021820
Atr14G021830
Atr14G021840
Atr14G021870
Atr14G022010
Atr14G022450
Atr14G022460
Atr14G022700
Atr14G022710
Atr14G022720
Atr14G022880
Atr14G023300
Atr14G023340
Atr14G023710
Atr14G023770
Atr14G024050
Atr14G024060
Atr14G024070
Atr14G024080
Atr14G024620
Atr14G024650
Atr14G024680
Atr14G024900
Atr14G025900
Atr14G025910
Atr14G025940
Atr14G025970
Atr14G025980
Atr14G026200
Atr14G026230
Atr14G026240
Atr14G026290
Atr14G026850
Atr14G026860
Atr14G027100
Atr14G027140
Atr14G027160
Atr14G027170
Atr14G027560
Atr14G027570
Atr14G027580
Atr14G027700
Atr14G027710
Atr14G028010
Atr14G028020
Atr14G028030
Atr14G028040
Atr14G028170
Atr14G028180
Atr14G028190
Atr14G028410
Atr14G028440
Atr14G028470
Atr14G029030
Atr14G029040
Atr14G029050
Atr14G029060
Atr14G029090
Atr14G029320
Atr14G029330
Atr14G029740
Atr14G029750
Atr14G029760
Atr14G030010
Atr14G030040
Atr14G030050
Atr14G030060
Atr14G030310
Atr14G030330
Atr14G030340
Atr14G030360
Atr14G030730
Atr14G030740
Atr14G030750
Atr14G030760
Atr14G030770
Atr14G030780
Atr14G030790
Atr14G031200
Atr14G031340
Atr14G031350
Atr14G031600
Atr14G031610
Atr14G031620
Atr14G031630
Atr14G031640
Atr14G031650
Atr14G031660
Atr14G031670
Atr14G031680
Atr14G031690
Atr14G032200
Atr14G032210
Atr14G032250
Atr14G032260
Atr14G032290
Atr14G032520
Atr14G032670
Atr14G032680
Atr14G032900
Atr14G032910
Atr14G032940
Atr14G032950
Atr14G032980
Atr14G032990
Atr14G033100
Atr14G033110
Atr14G033150
Atr14G033510
Atr14G033520
Atr14G033530
Atr14G033540
Atr14G033560
Atr14G033570
Atr14G033580
Atr14G033800
Atr14G033810
Atr14G033860
Atr14G034000
Atr14G034290
Atr14G034400
Atr14G034470
Atr14G034700
Atr14G034850
Atr14G035180
Atr14G035700
Atr14G035710
Atr14G035730
Atr14G035750
Atr14G035770
Atr14G036030
Atr14G036040
Atr14G036050
Atr14G036060
Atr14G036080
Atr14G036090
Atr13G000110
Atr13G000120
Atr13G000590
Atr13G001420
Atr13G001450
Atr13G002300
Atr13G002750
Atr13G002770
Atr13G005800
Atr13G008070
Atr13G008080
Atr13G010390
Atr13G011240
Atr13G011250
Atr13G012100
Atr13G014760
Atr13G019190
Atr13G021040
Atr13G021050
Atr13G022370
Atr13G024550
Atr13G025880
Atr13G025890
Atr13G026730
Atr13G026740
Atr13G033040
Atr13G035230
Atr13G036550
Atr13G037400
Atr13G037410
Atr13G038740
Atr14G000170
Atr14G000180
Atr14G000230
Atr14G000240
Atr14G000250
Atr14G001040
Atr14G001060
Atr14G001080
Atr14G001090
Atr14G001100
Atr14G001130
Atr14G001580
Atr14G001900
Atr14G001910
Atr14G001920
Atr14G002350
Atr14G002370
Atr14G002460
Atr14G002890
Atr14G003200
Atr14G003210
Atr14G003310
Atr14G003680
Atr14G004110
Atr14G004150
Atr14G004160
Atr14G004530
Atr14G004550
Atr14G004560
Atr14G004570
Atr14G004610
Atr14G004620
Atr14G004630
Atr14G005000
Atr14G005020
Atr14G005040
Atr14G005050
Atr14G005420
Atr14G005440
Atr14G005450
Atr14G005460
Atr14G005470
Atr14G005480
Atr14G005870
Atr14G005900
Atr14G006320
Atr14G006370
Atr14G006720
Atr14G006780
Atr14G006800
Atr14G007210
Atr14G007620
Atr14G007670
Atr14G008170
Atr14G008180
Atr14G008500
Atr14G008940
Atr14G008960
Atr14G009030
Atr14G009400
Atr14G010050
Atr14G010800
Atr14G010810
Atr14G010850
Atr14G010860
Atr14G010870
Atr14G011340
Atr14G011700
Atr14G011710
Atr14G011720
Atr14G012160
Atr14G012200
Atr14G013060
Atr14G013070
Atr14G013100
Atr14G013520
Atr14G014340
Atr14G014370
Atr14G014380
Atr14G014390
Atr14G014440
Atr14G015210
Atr14G015230
Atr14G015250
Atr14G015760
Atr14G016180
Atr14G016530
Atr14G016540
Atr14G016610
Atr14G016620
Atr14G016990
Atr14G017410
Atr14G017930
Atr14G017940
Atr14G018360
Atr14G018720
Atr14G018790
Atr14G019200
Atr14G019600
Atr14G019610
Atr14G019630
Atr14G019640
Atr14G019690
Atr14G020600
Atr14G020610
Atr14G020630
Atr14G021180
Atr14G021530
Atr14G021920
Atr14G021960
Atr14G021980
Atr14G022000
Atr14G022830
Atr14G022860
Atr14G023290
Atr14G024130
Atr14G024140
Atr14G024190
Atr14G024210
Atr14G024220
Atr14G024240
Atr14G025060
Atr14G025070
Atr14G025490
Atr14G025540
Atr14G025550
Atr14G025560
Atr14G025570
Atr14G026380
Atr14G026390
Atr14G026420
Atr14G026790
Atr14G026880
Atr14G026890
Atr14G027200
Atr14G027210
Atr14G027230
Atr14G027240
Atr14G027250
Atr14G027260
Atr14G027270
Atr14G027290
Atr14G027640
Atr14G027650
Atr14G027680
Atr14G027690
Atr14G027720
Atr14G027730
Atr14G028100
Atr14G028130
Atr14G028140
Atr14G028510
Atr14G028590
Atr14G028600
Atr14G028970
Atr14G028980
Atr14G028990
Atr14G029010
Atr14G029400
Atr14G029420
Atr14G029480
Atr14G029490
Atr14G029820
Atr14G029830
Atr14G029840
Atr14G029890
Atr14G029930
Atr14G030400
Atr14G030420
Atr14G030430
Atr14G030460
Atr14G030810
Atr14G030840
Atr14G030850
Atr14G030890
Atr14G031300
Atr14G031720
Atr14G031740
Atr14G031750
Atr14G031760
Atr14G031770
Atr14G031780
Atr14G031790
Atr14G032280
Atr14G032600
Atr14G032610
Atr14G032620
Atr14G032630
Atr14G032640
Atr14G032660
Atr14G033080
Atr14G033090
Atr14G033120
Atr14G033130
Atr14G033160
Atr14G033180
Atr14G033190
Atr14G033930
Atr14G033960
Atr14G033980
Atr14G034020
Atr14G034030
Atr14G034490
Atr14G035270
Atr14G035280
Atr14G035290
Atr14G035350
Atr14G035360
Atr14G035370
Atr14G035780
Atr14G035790
Atr14G036130
Atr14G036150
Atr14G036170
Atr13G000070
Atr13G000080
Atr13G000100
Atr13G000520
Atr13G000550
Atr13G000570
Atr13G000580
Atr13G000940
Atr13G000950
Atr13G000960
Atr13G000980
Atr13G000990
Atr13G001400
Atr13G001410
Atr13G001430
Atr13G001830
Atr13G001840
Atr13G001870
Atr13G001880
Atr13G001890
Atr13G002230
Atr13G002250
Atr13G002260
Atr13G002280
Atr13G002290
Atr13G002700
Atr13G002710
Atr13G002720
Atr13G003110
Atr13G003170
Atr13G003180
Atr13G003190
Atr13G003560
Atr13G003580
Atr13G004000
Atr13G004010
Atr13G004020
Atr13G004030
Atr13G004040
Atr13G004050
Atr13G004060
Atr13G004070
Atr13G004080
Atr13G004090
Atr13G004410
Atr13G004430
Atr13G004440
Atr13G004450
Atr13G004460
Atr13G004470
Atr13G004480
Atr13G004490
Atr13G004890
Atr13G004900
Atr13G004910
Atr13G004920
Atr13G005310
Atr13G005320
Atr13G005350
Atr13G005360
Atr13G005390
Atr13G005770
Atr13G005780
Atr13G005790
Atr13G006200
Atr13G006220
Atr13G006230
Atr13G006240
Atr13G006250
Atr13G006270
Atr13G006280
Atr13G006290
Atr13G006610
Atr13G006640
Atr13G006680
Atr13G007100
Atr13G007130
Atr13G007140
Atr13G007150
Atr13G007160
Atr13G007180
Atr13G007190
Atr13G007550
Atr13G007560
Atr13G007570
Atr13G007920
Atr13G007990
Atr13G008010
Atr13G008020
Atr13G008050
Atr13G008060
Atr13G008430
Atr13G008450
Atr13G008460
Atr13G008830
Atr13G008850
Atr13G009310
Atr13G009330
Atr13G009350
Atr13G009370
Atr13G009380
Atr13G009700
Atr13G009720
Atr13G009730
Atr13G009740
Atr13G009750
Atr13G009760
Atr13G009780
Atr13G009790
Atr13G010350
Atr13G010360
Atr13G010370
Atr13G010730
Atr13G011200
Atr13G011210
Atr13G011220
Atr13G011230
Atr13G011640
Atr13G012070
Atr13G012090
Atr13G012500
Atr13G012520
Atr13G012530
Atr13G012960
Atr13G013410
Atr13G013800
Atr13G014290
Atr13G014700
Atr13G014730
Atr13G015180
Atr13G015580
Atr13G016050
Atr13G016070
Atr13G016470
Atr13G016480
Atr13G017300
Atr13G017310
Atr13G017320
Atr13G017370
Atr13G017380
Atr13G018270
Atr13G018620
Atr13G018650
Atr13G019140
Atr13G019170
Atr13G019510
Atr13G019590
Atr13G019990
Atr13G020100
Atr13G020120
Atr13G020140
Atr13G020150
Atr13G020160
Atr13G020520
Atr13G020530
Atr13G020540
Atr13G020550
Atr13G020900
Atr13G020950
Atr13G021430
Atr13G021450
Atr13G021470
Atr13G021820
Atr13G021830
Atr13G021840
Atr13G022330
Atr13G022340
Atr13G022700
Atr13G022710
Atr13G022720
Atr13G022730
Atr13G022740
Atr13G022750
Atr13G022760
Atr13G022790
Atr13G024030
Atr13G024510
Atr13G024930
Atr13G025350
Atr13G025360
Atr13G025390
Atr13G026210
Atr13G026220
Atr13G026250
Atr13G026700
Atr13G027140
Atr13G027160
Atr13G027580
Atr13G028480
Atr13G028880
Atr13G029340
Atr13G029740
Atr13G029750
Atr13G029760
Atr13G029780
Atr13G030010
Atr13G030440
Atr13G030800
Atr13G030820
Atr13G031300
Atr13G031310
Atr13G031710
Atr13G031720
Atr13G031740
Atr13G031750
Atr13G031760
Atr13G031770
Atr13G031780
Atr13G031790
Atr13G032240
Atr13G032650
Atr13G032670
Atr13G032680
Atr13G032690
Atr13G033060
Atr13G033070
Atr13G033080
Atr13G033090
Atr13G033500
Atr13G033510
Atr13G033570
Atr13G034420
Atr13G034810
Atr13G034840
Atr13G034850
Atr13G034860
Atr13G035240
Atr13G035750
Atr13G036130
Atr13G036140
Atr13G036150
Atr13G036160
Atr13G036190
Atr13G036580
Atr13G037020
Atr13G037090
Atr13G037430
Atr13G037440
Atr13G037460
Atr13G037910
Atr13G038350
Atr13G038360
Atr13G038370
Atr13G038760
Atr13G000010
Atr13G000060
Atr13G000210
Atr13G000230
Atr13G000240
Atr13G000490
Atr13G000610
Atr13G000640
Atr13G000670
Atr13G000690
Atr13G001360
Atr13G001380
Atr13G001390
Atr13G001500
Atr13G001520
Atr13G001530
Atr13G001540
Atr13G001560
Atr13G001900
Atr13G001950
Atr13G001970
Atr13G001980
Atr13G002200
Atr13G002220
Atr13G002400
Atr13G002420
Atr13G002670
Atr13G002680
Atr13G002690
Atr13G002800
Atr13G002810
Atr13G002820
Atr13G002840
Atr13G002850
Atr13G002860
Atr13G002870
Atr13G003520
Atr13G003700
Atr13G003710
Atr13G003730
Atr13G003750
Atr13G004160
Atr13G004170
Atr13G004180
Atr13G004400
Atr13G004420
Atr13G004850
Atr13G004860
Atr13G004870
Atr13G004880
Atr13G005000
Atr13G005010
Atr13G005030
Atr13G005070
Atr13G005080
Atr13G005090
Atr13G005490
Atr13G005720
Atr13G005730
Atr13G005750
Atr13G005910
Atr13G005920
Atr13G005930
Atr13G006340
Atr13G006350
Atr13G006360
Atr13G006370
Atr13G006380
Atr13G006600
Atr13G007200
Atr13G007210
Atr13G007230
Atr13G007240
Atr13G007280
Atr13G007290
Atr13G007670
Atr13G007910
Atr13G007930
Atr13G008140
Atr13G008160
Atr13G008170
Atr13G008180
Atr13G008190
Atr13G008530
Atr13G008540
Atr13G008550
Atr13G008570
Atr13G008580
Atr13G008990
Atr13G009020
Atr13G009030
Atr13G009440
Atr13G009450
Atr13G009840
Atr13G009850
Atr13G009860
Atr13G009870
Atr13G009880
Atr13G009890
Atr13G010020
Atr13G010030
Atr13G010420
Atr13G010430
Atr13G010440
Atr13G010450
Atr13G010480
Atr13G011170
Atr13G011180
Atr13G011190
Atr13G011350
Atr13G011360
Atr13G011370
Atr13G011720
Atr13G011730
Atr13G011740
Atr13G011750
Atr13G011770
Atr13G011790
Atr13G012010
Atr13G012030
Atr13G012630
Atr13G013350
Atr13G013500
Atr13G013520
Atr13G013530
Atr13G013960
Atr13G014400
Atr13G014680
Atr13G014860
Atr13G015520
Atr13G015720
Atr13G016190
Atr13G016840
Atr13G016880
Atr13G017000
Atr13G017030
Atr13G017490
Atr13G018360
Atr13G018370
Atr13G019200
Atr13G019210
Atr13G019250
Atr13G019260
Atr13G019290
Atr13G019910
Atr13G020210
Atr13G020240
Atr13G020290
Atr13G020640
Atr13G020670
Atr13G021540
Atr13G021550
Atr13G021590
Atr13G021980
Atr13G022420
Atr13G022480
Atr13G022830
Atr13G023130
Atr13G023310
Atr13G023700
Atr13G023760
Atr13G023770
Atr13G024200
Atr13G024460
Atr13G024490
Atr13G025520
Atr13G025910
Atr13G025980
Atr13G025990
Atr13G026640
Atr13G026650
Atr13G026670
Atr13G026840
Atr13G026860
Atr13G027500
Atr13G027700
Atr13G027980
Atr13G028800
Atr13G028820
Atr13G028840
Atr13G028860
Atr13G029030
Atr13G029080
Atr13G029090
Atr13G030090
Atr13G030720
Atr13G030730
Atr13G030770
Atr13G030780
Atr13G031600
Atr13G031620
Atr13G031650
Atr13G031660
Atr13G032080
Atr13G032250
Atr13G032260
Atr13G032510
Atr13G032900
Atr13G032930
Atr13G032940
Atr13G032950
Atr13G032960
Atr13G032990
Atr13G033120
Atr13G033130
Atr13G033140
Atr13G033150
Atr13G033820
Atr13G034250
Atr13G034260
Atr13G034290
Atr13G034430
Atr13G034440
Atr13G034450
Atr13G034460
Atr13G034470
Atr13G035100
Atr13G035130
Atr13G035150
Atr13G035190
Atr13G035780
Atr13G035790
Atr13G036010
Atr13G036030
Atr13G036040
Atr13G036060
Atr13G036080
Atr13G036440
Atr13G036450
Atr13G036460
Atr13G036470
Atr13G036480
Atr13G036490
Atr13G036660
Atr13G037310
Atr13G037320
Atr13G037360
Atr13G037380
Atr13G037510
Atr13G037790
Atr13G037950
Atr13G037990
Atr13G038200
Atr13G038230
Atr13G038240
Atr13G038250
Atr13G038260
Atr13G038610
Atr13G038620
Atr13G038660
Atr13G038690
Atr13G038840
Atr13G000150
Atr13G000160
Atr13G000170
Atr13G000190
Atr13G000300
Atr13G000320
Atr13G000350
Atr13G000770
Atr13G000780
Atr13G001000
Atr13G001010
Atr13G001020
Atr13G001050
Atr13G001060
Atr13G001070
Atr13G001080
Atr13G001090
Atr13G001200
Atr13G001210
Atr13G001460
Atr13G001470
Atr13G001490
Atr13G001610
Atr13G001630
Atr13G001650
Atr13G001660
Atr13G001670
Atr13G002330
Atr13G002340
Atr13G002350
Atr13G002390
Atr13G002500
Atr13G002510
Atr13G002520
Atr13G002530
Atr13G002960
Atr13G002970
Atr13G002980
Atr13G002990
Atr13G003200
Atr13G003210
Atr13G003220
Atr13G003230
Atr13G003240
Atr13G003260
Atr13G003270
Atr13G003280
Atr13G003290
Atr13G003640
Atr13G003650
Atr13G003670
Atr13G003680
Atr13G003690
Atr13G003810
Atr13G003820
Atr13G003870
Atr13G004100
Atr13G004110
Atr13G004120
Atr13G004140
Atr13G004500
Atr13G004510
Atr13G004520
Atr13G004540
Atr13G004550
Atr13G004560
Atr13G004570
Atr13G004580
Atr13G004700
Atr13G004710
Atr13G004720
Atr13G004980
Atr13G005420
Atr13G005460
Atr13G005810
Atr13G005820
Atr13G005830
Atr13G005840
Atr13G005850
Atr13G005860
Atr13G005870
Atr13G005880
Atr13G005890
Atr13G006080
Atr13G006090
Atr13G006300
Atr13G006310
Atr13G006700
Atr13G006730
Atr13G006760
Atr13G006770
Atr13G006790
Atr13G007610
Atr13G007630
Atr13G007640
Atr13G007650
Atr13G008250
Atr13G008270
Atr13G008500
Atr13G008910
Atr13G008920
Atr13G009160
Atr13G009170
Atr13G009590
Atr13G009800
Atr13G009810
Atr13G009830
Atr13G010110
Atr13G010140
Atr13G010160
Atr13G010580
Atr13G011000
Atr13G011010
Atr13G011260
Atr13G011430
Atr13G012150
Atr13G012330
Atr13G012340
Atr13G012770
Atr13G012790
Atr13G013020
Atr13G013030
Atr13G013090
Atr13G013440
Atr13G013450
Atr13G013610
Atr13G013620
Atr13G013630
Atr13G014330
Atr13G014380
Atr13G014500
Atr13G014510
Atr13G015230
Atr13G015820
Atr13G016550
Atr13G016570
Atr13G016580
Atr13G016950
Atr13G016970
Atr13G016980
Atr13G017800
Atr13G017810
Atr13G017850
Atr13G017860
Atr13G017890
Atr13G018090
Atr13G018300
Atr13G018310
Atr13G018720
Atr13G018750
Atr13G019390
Atr13G019620
Atr13G019640
Atr13G021080
Atr13G021260
Atr13G021910
Atr13G022100
Atr13G022110
Atr13G022570
Atr13G023240
Atr13G023280
Atr13G023410
Atr13G023450
Atr13G023880
Atr13G024120
Atr13G024300
Atr13G024590
Atr13G024730
Atr13G024760
Atr13G024780
Atr13G025010
Atr13G025460
Atr13G025490
Atr13G025600
Atr13G025610
Atr13G025620
Atr13G025650
Atr13G026330
Atr13G026360
Atr13G026950
Atr13G026960
Atr13G027620
Atr13G027630
Atr13G027820
Atr13G027830
Atr13G028510
Atr13G028540
Atr13G028550
Atr13G028570
Atr13G028580
Atr13G028930
Atr13G029410
Atr13G029860
Atr13G029890
Atr13G030390
Atr13G031200
Atr13G031230
Atr13G031270
Atr13G031670
Atr13G031680
Atr13G031900
Atr13G031920
Atr13G032110
Atr13G032130
Atr13G032140
Atr13G032150
Atr13G032160
Atr13G032520
Atr13G032530
Atr13G032590
Atr13G033010
Atr13G033290
Atr13G033400
Atr13G033410
Atr13G033420
Atr13G033430
Atr13G033450
Atr13G033490
Atr13G034320
Atr13G034330
Atr13G034360
Atr13G034700
Atr13G034720
Atr13G034780
Atr13G035020
Atr13G035040
Atr13G035200
Atr13G035210
Atr13G035460
Atr13G035470
Atr13G035610
Atr13G035620
Atr13G035660
Atr13G035680
Atr13G036320
Atr13G036350
Atr13G036520
Atr13G036790
Atr13G036940
Atr13G036950
Atr13G036980
Atr13G036990
Atr13G037210
Atr13G037220
Atr13G037640
Atr13G037690
Atr13G037810
Atr13G038550
Atr13G038980
Atr13G000280
Atr13G000290
Atr13G000700
Atr13G000740
Atr13G000760
Atr13G001130
Atr13G001140
Atr13G001150
Atr13G001180
Atr13G001190
Atr13G001600
Atr13G001620
Atr13G002000
Atr13G002040
Atr13G002070
Atr13G002080
Atr13G002090
Atr13G002460
Atr13G002480
Atr13G002910
Atr13G002920
Atr13G002930
Atr13G002950
Atr13G003300
Atr13G003310
Atr13G003320
Atr13G003330
Atr13G003340
Atr13G003350
Atr13G003360
Atr13G003370
Atr13G003390
Atr13G003780
Atr13G003800
Atr13G004210
Atr13G004220
Atr13G004240
Atr13G004250
Atr13G004260
Atr13G004270
Atr13G004280
Atr13G004290
Atr13G004630
Atr13G004640
Atr13G004660
Atr13G004670
Atr13G004680
Atr13G004690
Atr13G005100
Atr13G005120
Atr13G005140
Atr13G005150
Atr13G005160
Atr13G005170
Atr13G005180
Atr13G005190
Atr13G005510
Atr13G005520
Atr13G005530
Atr13G005540
Atr13G005550
Atr13G005560
Atr13G005570
Atr13G005580
Atr13G005590
Atr13G005970
Atr13G005990
Atr13G006000
Atr13G006010
Atr13G006020
Atr13G006030
Atr13G006050
Atr13G006060
Atr13G006400
Atr13G006420
Atr13G006430
Atr13G006440
Atr13G006480
Atr13G006800
Atr13G006810
Atr13G006820
Atr13G006830
Atr13G006840
Atr13G006850
Atr13G006860
Atr13G006870
Atr13G007300
Atr13G007320
Atr13G007330
Atr13G007350
Atr13G007360
Atr13G007370
Atr13G007380
Atr13G007390
Atr13G007710
Atr13G007780
Atr13G008210
Atr13G008610
Atr13G008620
Atr13G008640
Atr13G008650
Atr13G009080
Atr13G009090
Atr13G009110
Atr13G009520
Atr13G009940
Atr13G009960
Atr13G009980
Atr13G010090
Atr13G010550
Atr13G010920
Atr13G010940
Atr13G010950
Atr13G010980
Atr13G010990
Atr13G011400
Atr13G011810
Atr13G011820
Atr13G011840
Atr13G011850
Atr13G011890
Atr13G012260
Atr13G012270
Atr13G012290
Atr13G012710
Atr13G013180
Atr13G014060
Atr13G014070
Atr13G014090
Atr13G014430
Atr13G014490
Atr13G015310
Atr13G015350
Atr13G015380
Atr13G016250
Atr13G016610
Atr13G016650
Atr13G016680
Atr13G016690
Atr13G017140
Atr13G017170
Atr13G017180
Atr13G017550
Atr13G018450
Atr13G018490
Atr13G018820
Atr13G018830
Atr13G018840
Atr13G018870
Atr13G018890
Atr13G019700
Atr13G019710
Atr13G019780
Atr13G020300
Atr13G020320
Atr13G020350
Atr13G020730
Atr13G020770
Atr13G021600
Atr13G021610
Atr13G021620
Atr13G021670
Atr13G021680
Atr13G022060
Atr13G022070
Atr13G022080
Atr13G022090
Atr13G022970
Atr13G022990
Atr13G023380
Atr13G023850
Atr13G023860
Atr13G024250
Atr13G024260
Atr13G024280
Atr13G024290
Atr13G024720
Atr13G025130
Atr13G025140
Atr13G025190
Atr13G026060
Atr13G026090
Atr13G026420
Atr13G026460
Atr13G026470
Atr13G027330
Atr13G027350
Atr13G027360
Atr13G027370
Atr13G028270
Atr13G028280
Atr13G028660
Atr13G029100
Atr13G029110
Atr13G029140
Atr13G029150
Atr13G029170
Atr13G029520
Atr13G029540
Atr13G029950
Atr13G030200
Atr13G030250
Atr13G030290
Atr13G030650
Atr13G030670
Atr13G030690
Atr13G031180
Atr13G031500
Atr13G031510
Atr13G031520
Atr13G031540
Atr13G031560
Atr13G031580
Atr13G031590
Atr13G031930
Atr13G031940
Atr13G031950
Atr13G031960
Atr13G031980
Atr13G032000
Atr13G032010
Atr13G032400
Atr13G032490
Atr13G032810
Atr13G032820
Atr13G032870
Atr13G033310
Atr13G033320
Atr13G033330
Atr13G033350
Atr13G033700
Atr13G033740
Atr13G033770
Atr13G034210
Atr13G034620
Atr13G034630
Atr13G034640
Atr13G034650
Atr13G034660
Atr13G034690
Atr13G035090
Atr13G035500
Atr13G035520
Atr13G035540
Atr13G035950
Atr13G036800
Atr13G036810
Atr13G036820
Atr13G036860
Atr13G036870
Atr13G037240
Atr13G037700
Atr13G037720
Atr13G038110
Atr13G038140
Atr13G038570
Atr13G039010
Atr13G039040
Atr03G000390
Atr03G000800
Atr03G000810
Atr03G001260
Atr03G001290
Atr03G002100
Atr03G002190
Atr03G002570
Atr03G002580
Atr03G002590
Atr03G003020
Atr03G003030
Atr03G003050
Atr03G003060
Atr03G003070
Atr03G003080
Atr03G003090
Atr03G003470
Atr03G003480
Atr03G004300
Atr03G004350
Atr03G004360
Atr03G004370
Atr03G004390
Atr03G004770
Atr03G005200
Atr03G005260
Atr03G005270
Atr03G005610
Atr03G005650
Atr03G005660
Atr03G005670
Atr03G005680
Atr03G005690
Atr03G006100
Atr03G006110
Atr03G006500
Atr03G006510
Atr03G006580
Atr03G006930
Atr03G006950
Atr03G007400
Atr03G007440
Atr03G007800
Atr03G007850
Atr03G007860
Atr03G007870
Atr03G008300
Atr03G008700
Atr03G008710
Atr03G008720
Atr03G008750
Atr03G008760
Atr03G009600
Atr03G009620
Atr03G009630
Atr03G010190
Atr03G010610
Atr03G011040
Atr03G011050
Atr03G011060
Atr03G011070
Atr03G011910
Atr03G011920
Atr03G011940
Atr03G012380
Atr03G012390
Atr03G013270
Atr03G013280
Atr03G013290
Atr03G014100
Atr03G014190
Atr03G014580
Atr03G014590
Atr03G015000
Atr03G015030
Atr03G015040
Atr03G015410
Atr03G015420
Atr03G015440
Atr03G015450
Atr03G015480
Atr03G015880
Atr03G016310
Atr03G016320
Atr03G016760
Atr03G016770
Atr03G017640
Atr03G017690
Atr03G018570
Atr03G018910
Atr03G018920
Atr03G018960
Atr03G018970
Atr03G019400
Atr03G019800
Atr03G019830
Atr03G019890
Atr03G020860
Atr03G021720
Atr03G022170
Atr03G023050
Atr03G023060
Atr03G023070
Atr03G024350
Atr03G024390
Atr03G025230
Atr03G025280
Atr03G025290
Atr03G025690
Atr03G026150
Atr03G026160
Atr03G026170
Atr03G026570
Atr03G027050
Atr03G027400
Atr03G027440
Atr03G027450
Atr03G027470
Atr03G027490
Atr03G028310
Atr03G028790
Atr03G029600
Atr03G029610
Atr03G029630
Atr03G029650
Atr03G030630
Atr03G030650
Atr03G031500
Atr03G031510
Atr03G031520
Atr03G031970
Atr03G031980
Atr03G032810
Atr03G032830
Atr03G032850
Atr03G032870
Atr03G035020
Atr03G035080
Atr03G035490
Atr03G037220
Atr03G037230
Atr03G038120
Atr03G038140
Atr03G038150
Atr03G038180
Atr03G038530
Atr03G038560
Atr03G038570
Atr03G039020
Atr03G039470
Atr03G039480
Atr03G039850
Atr03G039880
Atr03G040000
Atr03G040020
Atr03G040400
Atr03G040430
Atr03G040820
Atr03G040830
Atr03G040840
Atr03G040860
Atr03G041300
Atr03G041320
Atr03G042600
Atr03G042630
Atr03G042640
Atr03G042650
Atr03G042670
Atr03G043930
Atr03G043940
Atr03G043990
Atr03G044800
Atr03G044820
Atr03G044850
Atr03G044860
Atr03G045290
Atr03G046150
Atr03G046190
Atr03G047010
Atr03G047030
Atr03G047040
Atr03G047050
Atr03G047070
Atr03G047090
Atr03G047480
Atr03G048310
Atr03G048320
Atr03G048330
Atr03G048340
Atr03G048360
Atr03G048370
Atr03G048790
Atr03G049200
Atr03G049210
Atr03G049270
Atr03G049280
Atr03G049640
Atr03G049650
Atr03G050210
Atr03G050220
Atr03G050230
Atr03G050250
Atr03G050260
Atr03G050270
Atr03G050280
Atr03G050640
Atr03G050670
Atr03G050680
Atr03G051100
Atr03G051110
Atr03G051130
Atr03G051150
Atr03G051530
Atr03G051550
Atr03G051570
Atr03G051580
Atr03G051590
Atr03G051950
Atr03G052000
Atr03G052400
Atr03G052450
Atr03G052480
Atr03G052810
Atr03G052820
Atr03G052830
Atr03G052840
Atr03G052880
Atr03G052890
Atr03G053300
Atr03G053310
Atr03G053320
Atr03G053330
Atr03G053720
Atr03G053750
Atr03G053770
Atr03G053790
Atr03G054600
Atr03G054610
Atr03G054630
[truncated: 26,412 more rows]

## Sheet: Contains all the DREs
Gene_ID
Atr14G001400
Atr14G001470
Atr14G001890
Atr14G002230
Atr14G003560
Atr14G004420
Atr14G004940
Atr14G004950
Atr14G005850
Atr14G007920
Atr14G008030
Atr14G008040
Atr14G008050
Atr14G008490
Atr14G008780
Atr14G009340
Atr14G009640
Atr14G010640
Atr14G011690
Atr14G011940
Atr14G012050
Atr14G012540
Atr14G014750
Atr14G015630
Atr14G016910
Atr14G017740
Atr14G019120
Atr14G019130
Atr14G020100
Atr14G020180
Atr14G020580
Atr14G020850
Atr14G021040
Atr14G021080
Atr14G022310
Atr14G023220
Atr14G024030
Atr14G024500
Atr14G025840
Atr14G026190
Atr14G026300
Atr14G026670
Atr14G026770
Atr14G027520
Atr14G027540
Atr14G027610
Atr14G028860
Atr14G029390
Atr14G030700
Atr14G031220
Atr14G032890
Atr14G033030
Atr14G033040
Atr14G033430
Atr14G033440
Atr14G033710
Atr14G035150
Atr14G035160
Atr14G035250
Atr14G035610
Atr14G035690
Atr14G035920
Atr14G000220
Atr14G001930
Atr14G001960
Atr14G002800
Atr14G003180
Atr14G004490
Atr14G005060
Atr14G006200
Atr14G007560
Atr14G007580
Atr14G009430
Atr14G009750
Atr14G010040
Atr14G010450
Atr14G010760
Atr14G012910
Atr14G014400
Atr14G015120
Atr14G015580
Atr14G016020
Atr14G016480
Atr14G017050
Atr14G017350
Atr14G017760
Atr14G018630
Atr14G018680
Atr14G018690
Atr14G019280
Atr14G019520
Atr14G020200
Atr14G020240
Atr14G021830
Atr14G021870
Atr14G022450
Atr14G022460
Atr14G022880
Atr14G023340
Atr14G023710
Atr14G023770
Atr14G024060
Atr14G025940
Atr14G025970
Atr14G025980
Atr14G026200
Atr14G026290
Atr14G027160
Atr14G027580
Atr14G028410
Atr14G028470
Atr14G029050
Atr14G029060
Atr14G029090
Atr14G030360
Atr14G030730
Atr14G030770
Atr14G030780
Atr14G032200
Atr14G032210
Atr14G033150
Atr14G033800
Atr14G033860
Atr14G035700
Atr14G035710
Atr14G035730
Atr14G035750
Atr14G036050
Atr14G036080
Atr14G036090
Atr13G010390
Atr13G012100
Atr13G019190
Atr13G021040
Atr13G022370
Atr13G025880
Atr13G025890
Atr13G026730
Atr13G026740
Atr13G036550
Atr13G037400
Atr13G037410
Atr14G000240
Atr14G001060
Atr14G001080
Atr14G001920
Atr14G002460
Atr14G002890
Atr14G004530
Atr14G004620
Atr14G005420
Atr14G005460
Atr14G005870
Atr14G006370
Atr14G006800
Atr14G007670
Atr14G008170
Atr14G010050
Atr14G010800
Atr14G010810
Atr14G010860
Atr14G012200
Atr14G013060
Atr14G013070
Atr14G013520
Atr14G014390
Atr14G015250
Atr14G015760
Atr14G016180
Atr14G016610
Atr14G016990
Atr14G017930
Atr14G018720
Atr14G018790
Atr14G019200
Atr14G019630
Atr14G019640
Atr14G020600
Atr14G020610
Atr14G020630
Atr14G021920
Atr14G021960
Atr14G022000
Atr14G022860
Atr14G024130
Atr14G024190
Atr14G024220
Atr14G024240
Atr14G025540
Atr14G025560
Atr14G026380
Atr14G026790
Atr14G026890
Atr14G027240
Atr14G027270
Atr14G027730
Atr14G028100
Atr14G028510
Atr14G028590
Atr14G029490
Atr14G029820
Atr14G029830
Atr14G029840
Atr14G029890
Atr14G030890
Atr14G031300
Atr14G031790
Atr14G032620
Atr14G032660
Atr14G033090
Atr14G033190
Atr14G035270
Atr14G035280
Atr14G035350
Atr13G000070
Atr13G000080
Atr13G000520
Atr13G000940
Atr13G001410
Atr13G001880
Atr13G002250
Atr13G002260
Atr13G002700
Atr13G002720
Atr13G003110
Atr13G003190
Atr13G004000
Atr13G004030
Atr13G004480
Atr13G004490
Atr13G004890
Atr13G004910
Atr13G006220
Atr13G006250
Atr13G006270
Atr13G007130
Atr13G007140
Atr13G007160
Atr13G007190
Atr13G007920
Atr13G007990
Atr13G008060
Atr13G008450
Atr13G009700
Atr13G009730
Atr13G012090
Atr13G012500
Atr13G012520
Atr13G012530
Atr13G014700
Atr13G014730
Atr13G016480
Atr13G017300
Atr13G017320
Atr13G018620
Atr13G019140
Atr13G019590
Atr13G021450
Atr13G021470
Atr13G022330
Atr13G022710
Atr13G022720
Atr13G022730
Atr13G022790
Atr13G024510
Atr13G025390
Atr13G026210
Atr13G026220
Atr13G026250
Atr13G026700
Atr13G027140
Atr13G027160
Atr13G027580
Atr13G029340
Atr13G029760
Atr13G030010
Atr13G030820
Atr13G031300
Atr13G031310
Atr13G031720
Atr13G032650
Atr13G032670
Atr13G033070
Atr13G033500
Atr13G033570
Atr13G034810
Atr13G035240
Atr13G035750
Atr13G036130
Atr13G036150
Atr13G037020
Atr13G037910
Atr13G038360
Atr13G000230
Atr13G000640
Atr13G001500
Atr13G001530
Atr13G002670
Atr13G002860
Atr13G004160
Atr13G004180
Atr13G005030
Atr13G005080
Atr13G005730
Atr13G005910
Atr13G007230
Atr13G008160
Atr13G008530
Atr13G008540
Atr13G008570
Atr13G009030
Atr13G009840
Atr13G009890
Atr13G010020
Atr13G010480
Atr13G011180
Atr13G011190
Atr13G011350
Atr13G011370
Atr13G013500
Atr13G014400
Atr13G014680
Atr13G015520
Atr13G019200
Atr13G020210
Atr13G021540
Atr13G021550
Atr13G022480
Atr13G022830
Atr13G023130
Atr13G024460
Atr13G024490
Atr13G026640
Atr13G026650
Atr13G026670
Atr13G028820
Atr13G031650
Atr13G031660
Atr13G032080
Atr13G032900
Atr13G032940
Atr13G035100
Atr13G035130
Atr13G035790
Atr13G036010
Atr13G036480
Atr13G037320
Atr13G037790
Atr13G037990
Atr13G038250
Atr13G038690
Atr13G000170
Atr13G000350
Atr13G001010
Atr13G001060
Atr13G001200
Atr13G001610
Atr13G002330
Atr13G002340
Atr13G002350
Atr13G002530
Atr13G002990
Atr13G003240
Atr13G003270
Atr13G003640
Atr13G004110
Atr13G004580
Atr13G004720
Atr13G005820
Atr13G005870
Atr13G006700
Atr13G006760
Atr13G008910
Atr13G009810
Atr13G009830
Atr13G010110
Atr13G012150
Atr13G012330
Atr13G013620
Atr13G013630
Atr13G014330
Atr13G014510
Atr13G016580
Atr13G017800
Atr13G018090
Atr13G018720
Atr13G021080
Atr13G021910
Atr13G022100
Atr13G022110
Atr13G023280
Atr13G023450
Atr13G023880
Atr13G024120
Atr13G024730
Atr13G025010
Atr13G025600
Atr13G025610
Atr13G025650
Atr13G029890
Atr13G031680
Atr13G031920
Atr13G033400
Atr13G033410
Atr13G033420
Atr13G033490
Atr13G034320
Atr13G034330
Atr13G034720
Atr13G035610
Atr13G035620
Atr13G035660
Atr13G036520
Atr13G036790
Atr13G036950
Atr13G036990
Atr13G037220
Atr13G037640
Atr13G000760
Atr13G001130
Atr13G001150
Atr13G002460
Atr13G002910
Atr13G003300
Atr13G003320
Atr13G003330
Atr13G003350
Atr13G003360
Atr13G003370
Atr13G003800
Atr13G004210
Atr13G004250
Atr13G005150
Atr13G005160
Atr13G005570
Atr13G005580
Atr13G005990
Atr13G006020
Atr13G006060
Atr13G006400
Atr13G006850
Atr13G007390
Atr13G007780
Atr13G008210
Atr13G008610
Atr13G009080
Atr13G009090
Atr13G010920
Atr13G011400
Atr13G011810
Atr13G011840
Atr13G011890
Atr13G012710
Atr13G015380
Atr13G016610
Atr13G016650
Atr13G017550
Atr13G018450
Atr13G018820
Atr13G019710
Atr13G020320
Atr13G021600
Atr13G021610
Atr13G021620
Atr13G021670
Atr13G021680
Atr13G022060
Atr13G022070
Atr13G022080
Atr13G022090
Atr13G022970
Atr13G024250
Atr13G024260
Atr13G025190
Atr13G026090
Atr13G027350
Atr13G028280
Atr13G029170
Atr13G030250
Atr13G030290
Atr13G031540
Atr13G031560
Atr13G031940
Atr13G031960
Atr13G031980
Atr13G032010
Atr13G032400
Atr13G032810
Atr13G033350
Atr13G033700
Atr13G033770
Atr13G034630
Atr13G034640
Atr13G034650
Atr13G034660
Atr13G036810
Atr13G036820
Atr13G036870
Atr13G038110
Atr13G038140
Atr13G039040
Atr03G000810
Atr03G002190
Atr03G002580
Atr03G003050
Atr03G003060
Atr03G003070
Atr03G005200
Atr03G005270
Atr03G006510
Atr03G006580
Atr03G006930
Atr03G007440
Atr03G008300
Atr03G009600
Atr03G009630
Atr03G011050
Atr03G011060
Atr03G011940
Atr03G015410
Atr03G015420
Atr03G015450
Atr03G016760
Atr03G017640
Atr03G018960
Atr03G020860
Atr03G021720
Atr03G023050
Atr03G023070
Atr03G024390
Atr03G025230
Atr03G025280
Atr03G026160
Atr03G026170
Atr03G027450
Atr03G027490
Atr03G032810
Atr03G037220
Atr03G037230
Atr03G039020
Atr03G039850
Atr03G039880
Atr03G040020
Atr03G041320
Atr03G042600
Atr03G042650
Atr03G043930
Atr03G043940
Atr03G047010
Atr03G047070
Atr03G047090
Atr03G049650
Atr03G050220
Atr03G051110
Atr03G051150
Atr03G052000
Atr03G052400
Atr03G052450
Atr03G052840
Atr03G053790
Atr03G054610
Atr03G056820
Atr03G056840
Atr03G058110
Atr03G000010
Atr03G000020
Atr03G000480
Atr03G001310
Atr03G001320
Atr03G002620
Atr03G002630
Atr03G002640
Atr03G004850
Atr03G005700
Atr03G006160
Atr03G008320
Atr03G008330
Atr03G008340
Atr03G009640
Atr03G009650
Atr03G010240
Atr03G010250
Atr03G011120
Atr03G011950
Atr03G011980
Atr03G013310
Atr03G013770
Atr03G015900
Atr03G015990
Atr03G016800
Atr03G016810
Atr03G017280
Atr03G018590
Atr03G019450
Atr03G019470
Atr03G020080
Atr03G022200
Atr03G022260
Atr03G022600
Atr03G022690
Atr03G024400
Atr03G024870
Atr03G024880
Atr03G025700
Atr03G027940
Atr03G032030
Atr03G033300
Atr03G033340
Atr03G033360
Atr03G034660
Atr03G035030
Atr03G035570
Atr03G039900
Atr03G040900
Atr03G041700
Atr03G043190
Atr03G044020
Atr03G044030
Atr03G044430
Atr03G044460
Atr03G044470
Atr03G044480
Atr03G045770
Atr03G046640
Atr03G046690
Atr03G047500
Atr03G047510
Atr03G047990
Atr03G048860
Atr03G048870
Atr03G049710
Atr03G050720
Atr03G052060
Atr03G052080
Atr03G052900
Atr03G052910
Atr03G053350
Atr03G054250
Atr03G054290
Atr03G055130
Atr03G057360
Atr03G058670
Atr03G000710
Atr03G000730
Atr03G000740
Atr03G002450
Atr03G002520
Atr03G002530
Atr03G003340
Atr03G003820
Atr03G003840
Atr03G003880
Atr03G005550
Atr03G006810
Atr03G008220
Atr03G008270
Atr03G008280
Atr03G009140
Atr03G009170
Atr03G011440
Atr03G012300
Atr03G012330
Atr03G014520
Atr03G014990
Atr03G015860
Atr03G016700
Atr03G018830
Atr03G022110
Atr03G022160
Atr03G022520
Atr03G023460
Atr03G025140
Atr03G025630
Atr03G026890
Atr03G026950
Atr03G026970
Atr03G027850
Atr03G030910
Atr03G033230
Atr03G033240
Atr03G033270
Atr03G034990
Atr03G035430
Atr03G036210
Atr03G036230
Atr03G036280
Atr03G036730
Atr03G037600
Atr03G038900
Atr03G039830
Atr03G044320
Atr03G045690
Atr03G046490
Atr03G046510
Atr03G046540
Atr03G046560
Atr03G047370
Atr03G047450
Atr03G048690
Atr03G048750
Atr03G048760
Atr03G050600
Atr03G050980
Atr03G051840
Atr03G052700
Atr03G052710
Atr03G055010
Atr03G055070
Atr03G055450
Atr03G055490
Atr03G056390
Atr03G056770
Atr03G058010
Atr03G058530
Atr03G000750
Atr03G001030
Atr03G001090
Atr03G001900
Atr03G002940
Atr03G003280
Atr03G004170
Atr03G005020
Atr03G005160
Atr03G005440
Atr03G006070
Atr03G006350
Atr03G006490
Atr03G007200
Atr03G007390
Atr03G007620
Atr03G008980
Atr03G009520
Atr03G009580
Atr03G009800
Atr03G009830
Atr03G009870
Atr03G010800
Atr03G011830
Atr03G013080
Atr03G016580
Atr03G017440
Atr03G017850
Atr03G018060
Atr03G018340
Atr03G020360
Atr03G022560
Atr03G027220
Atr03G028560
Atr03G029120
Atr03G029150
Atr03G030870
Atr03G033900
Atr03G033940
Atr03G033950
Atr03G034980
Atr03G035830
Atr03G036700
Atr03G038390
Atr03G040390
Atr03G041110
Atr03G041260
Atr03G041530
Atr03G041550
Atr03G042410
Atr03G042890
Atr03G043410
Atr03G044300
Atr03G044600
Atr03G045900
Atr03G046520
Atr03G046920
Atr03G048110
Atr03G049020
Atr03G049060
Atr03G049490
Atr03G050050
Atr03G050060
Atr03G051390
Atr03G052200
Atr03G053500
Atr03G054410
Atr03G055700
Atr03G055890
Atr03G056310
Atr03G056320
Atr03G056760
Atr03G057600
Atr03G000670
Atr03G001040
Atr03G001520
Atr03G001550
Atr03G002440
Atr03G002850
Atr03G003220
Atr03G003230
Atr03G004510
Atr03G004990
Atr03G005850
Atr03G005870
Atr03G005900
Atr03G006710
Atr03G008920
Atr03G009000
Atr03G010010
Atr03G010480
Atr03G011370
Atr03G013480
Atr03G013560
Atr03G014410
Atr03G014420
Atr03G014860
Atr03G014870
Atr03G018730
Atr03G019280
Atr03G021090
Atr03G021130
Atr03G021190
Atr03G023260
Atr03G023790
Atr03G024680
Atr03G025450
Atr03G026360
Atr03G027200
Atr03G027640
Atr03G027690
Atr03G028540
Atr03G028970
Atr03G029850
Atr03G033080
Atr03G033130
Atr03G034450
Atr03G035270
Atr03G035280
Atr03G036620
Atr03G036630
Atr03G036640
Atr03G036680
Atr03G038770
Atr03G040650
Atr03G041960
Atr03G042080
Atr03G044240
Atr03G045070
Atr03G046380
Atr03G047230
Atr03G047270
Atr03G048120
Atr03G048130
Atr03G049400
Atr03G049880
Atr03G049890
Atr03G051710
Atr03G051810
Atr03G053900
Atr03G055370
Atr03G056240
Atr03G057110
Atr03G057560
Atr03G057570
Atr03G000030
Atr03G000080
Atr03G000090
Atr03G001370
Atr03G001390
Atr03G001430
Atr03G001470
Atr03G002230
Atr03G003600
Atr03G003610
Atr03G004910
Atr03G004920
Atr03G004940
Atr03G006620
Atr03G007930
Atr03G008050
Atr03G009370
Atr03G011180
Atr03G011190
Atr03G011230
Atr03G012530
Atr03G013360
Atr03G013370
Atr03G014250
Atr03G016850
Atr03G018600
Atr03G019190
Atr03G019520
Atr03G019900
Atr03G020990
Atr03G021020
Atr03G021030
Atr03G023660
Atr03G026680
Atr03G027500
Atr03G028460
Atr03G028940
Atr03G030780
Atr03G033800
Atr03G034280
Atr03G035120
Atr03G035680
Atr03G036020
Atr03G036480
Atr03G037400
Atr03G037820
Atr03G037890
Atr03G039590
Atr03G040500
Atr03G041850
Atr03G043260
Atr03G047100
Atr03G047120
Atr03G047130
Atr03G047150
Atr03G047170
Atr03G047670
Atr03G048000
Atr03G048010
Atr03G048020
Atr03G048480
Atr03G048950
Atr03G049790
Atr03G049810
Atr03G049870
Atr03G050380
Atr03G050820
Atr03G051630
Atr03G051640
Atr03G052540
Atr03G052550
Atr03G053800
Atr03G053880
Atr03G056580
Atr03G057480
Atr02G001910
Atr02G001920
Atr02G004180
Atr02G012660
Atr02G013930
Atr02G013990
Atr02G019240
Atr02G019260
Atr02G023310
Atr02G033540
Atr02G034880
Atr02G037910
Atr02G046870
Atr02G049910
Atr02G056230
Atr03G000130
Atr03G000500
Atr03G000510
Atr03G003620
Atr03G003640
Atr03G004070
Atr03G004080
Atr03G004950
Atr03G006270
Atr03G008070
Atr03G008080
Atr03G008090
Atr03G008490
Atr03G009760
Atr03G009770
Atr03G010300
Atr03G010340
Atr03G010750
Atr03G011620
Atr03G011640
Atr03G012990
Atr03G016090
Atr03G018230
Atr03G019580
Atr03G022310
Atr03G023630
Atr03G023650
Atr03G025890
Atr03G028040
Atr03G031250
Atr03G031260
Atr03G033400
Atr03G035620
Atr03G042330
Atr03G043690
Atr03G044140
Atr03G045460
Atr03G046310
Atr03G046320
Atr03G047600
Atr03G051280
Atr03G051290
Atr03G052130
Atr03G052180
Atr03G053040
Atr03G053470
Atr03G053490
Atr03G054350
Atr03G057410
Atr03G057450
Atr02G000660
Atr02G000670
Atr02G001060
Atr02G001950
Atr02G002380
Atr02G003670
Atr02G003680
Atr02G003710
Atr02G004150
Atr02G005410
Atr02G005420
Atr02G005460
Atr02G005470
Atr02G006700
Atr02G006710
Atr02G006770
Atr02G007130
Atr02G008590
Atr02G009790
Atr02G009820
Atr02G010820
Atr02G010860
Atr02G012570
Atr02G012670
Atr02G013900
Atr02G014300
Atr02G014310
Atr02G014340
Atr02G015610
Atr02G015620
Atr02G015650
Atr02G022830
Atr02G024660
Atr02G025010
Atr02G028160
Atr02G028180
Atr02G029480
Atr02G030440
Atr02G030480
Atr02G031750
Atr02G036530
Atr02G037000
Atr02G037030
Atr02G037040
Atr02G037060
Atr02G037070
Atr02G037880
Atr02G038350
Atr02G040630
Atr02G042410
Atr02G043740
Atr02G044160
Atr02G044260
Atr02G045590
Atr02G046820
Atr02G047280
Atr02G048590
Atr02G049030
Atr02G049850
Atr02G049860
Atr02G051320
Atr02G051360
Atr02G052610
Atr02G052640
Atr02G053040
Atr02G053910
Atr02G055720
Atr02G055740
Atr02G056140
Atr02G056170
Atr02G056220
Atr02G057460
Atr02G058870
Atr02G060240
Atr02G060260
Atr02G060280
Atr02G060290
Atr02G062040
Atr02G000510
Atr02G001800
Atr02G003520
Atr02G003560
Atr02G004820
Atr02G004830
Atr02G004910
Atr02G007110
Atr02G009710
Atr02G009750
Atr02G009760
Atr02G010750
Atr02G010780
Atr02G013850
Atr02G013890
Atr02G016890
Atr02G019080
Atr02G019090
Atr02G020130
Atr02G020930
Atr02G022740
Atr02G022750
Atr02G024440
Atr02G025840
Atr02G028880
Atr02G030320
Atr02G032100
Atr02G035180
Atr02G035190
Atr02G036510
Atr02G037830
Atr02G038250
Atr02G039570
Atr02G041020
Atr02G043630
Atr02G043660
Atr02G044040
Atr02G044120
Atr02G044960
Atr02G045360
Atr02G045450
Atr02G048480
Atr02G048500
Atr02G049830
Atr02G052570
Atr02G052590
Atr02G053060
Atr02G053810
Atr02G053830
Atr02G053850
Atr02G053860
Atr02G053890
Atr02G055650
Atr02G055690
Atr02G056100
Atr02G056900
Atr02G056980
Atr02G057360
Atr02G057430
Atr02G057450
Atr02G059140
Atr02G059150
Atr02G059180
Atr02G060150
Atr02G000830
Atr02G000860
Atr02G001230
Atr02G001240
Atr02G001300
Atr02G002560
Atr02G002570
Atr02G002630
Atr02G003060
Atr02G003900
Atr02G003930
Atr02G003960
Atr02G006100
Atr02G006140
Atr02G007440
Atr02G007470
Atr02G007490
Atr02G007950
Atr02G007970
Atr02G008790
Atr02G009250
Atr02G010210
Atr02G011560
Atr02G014590
Atr02G015500
Atr02G016380
Atr02G016850
Atr02G018140
Atr02G018160
Atr02G018190
Atr02G019440
Atr02G020410
Atr02G020470
Atr02G020490
Atr02G023150
Atr02G023530
Atr02G024810
Atr02G027080
Atr02G027520
Atr02G028380
Atr02G030600
Atr02G031150
Atr02G031910
Atr02G031940
Atr02G031960
Atr02G035520
Atr02G036810
Atr02G036820
Atr02G037770
Atr02G040030
Atr02G040090
Atr02G043910
Atr02G044470
Atr02G047120
Atr02G049290
Atr02G050710
Atr02G051510
Atr02G052870
Atr02G055990
Atr02G057340
Atr02G057350
Atr02G057380
Atr02G057710
Atr02G057740
Atr02G060460
Atr02G060480
Atr02G061790
Atr02G000760
Atr02G000790
Atr02G003010
Atr02G003860
Atr02G006010
Atr02G006020
Atr02G008630
Atr02G008640
Atr02G008670
Atr02G009990
Atr02G010980
Atr02G011410
Atr02G011450
Atr02G012730
Atr02G012780
Atr02G014520
Atr02G014560
Atr02G014580
Atr02G015800
Atr02G018080
Atr02G019300
Atr02G020320
Atr02G021610
Atr02G022160
Atr02G022930
Atr02G023410
Atr02G023420
Atr02G023440
Atr02G024730
Atr02G025200
Atr02G025220
Atr02G025230
Atr02G026450
Atr02G030640
Atr02G036780
Atr02G036790
Atr02G038500
Atr02G039800
Atr02G039850
Atr02G040820
Atr02G041200
Atr02G041230
Atr02G042520
Atr02G043010
Atr02G045640
Atr02G046060
Atr02G046950
Atr02G051560
Atr02G053200
Atr02G055000
Atr02G055010
Atr02G055070
Atr02G056340
Atr02G056390
Atr02G058950
Atr02G058990
Atr02G060360
Atr02G060430
Atr02G061750
Atr02G061770
Atr02G001100
Atr02G001540
Atr02G003770
Atr02G003780
Atr02G003790
Atr02G005530
Atr02G005550
Atr02G005590
Atr02G006330
Atr02G006830
Atr02G008610
Atr02G009080
Atr02G009090
Atr02G009400
Atr02G009430
Atr02G009940
Atr02G010040
Atr02G010070
Atr02G010430
Atr02G011370
Atr02G011750
Atr02G011790
Atr02G014420
Atr02G014800
Atr02G014810
Atr02G015730
Atr02G016200
Atr02G017070
Atr02G017510
Atr02G019640
Atr02G021140
Atr02G022060
Atr02G022080
Atr02G022440
Atr02G022900
Atr02G023360
Atr02G023750
Atr02G023760
Atr02G023790
Atr02G025180
Atr02G026430
Atr02G027790
Atr02G029050
Atr02G029520
Atr02G029530
Atr02G029540
Atr02G030050
Atr02G031810
Atr02G032290
Atr02G033130
Atr02G034020
Atr02G034400
Atr02G034450
Atr02G035710
Atr02G042020
Atr02G045110
Atr02G046030
Atr02G047710
Atr02G049150
Atr02G049990
Atr02G050100
Atr02G051430
Atr02G051450
Atr02G052290
Atr02G052750
Atr02G055320
Atr02G056260
Atr02G056670
Atr02G056690
Atr02G057980
Atr02G059390
Atr02G060300
Atr02G060700
Atr02G000970
Atr02G001520
Atr02G002800
Atr02G002820
Atr02G003210
Atr02G003220
Atr02G003230
Atr02G004570
Atr02G005880
Atr02G006300
Atr02G006310
Atr02G007620
Atr02G008070
Atr02G008140
Atr02G008150
Atr02G009470
Atr02G009480
Atr02G010300
Atr02G010400
Atr02G011640
Atr02G011710
Atr02G012170
Atr02G014770
Atr02G015200
Atr02G015210
Atr02G015270
Atr02G015290
Atr02G016510
Atr02G016540
Atr02G017030
Atr02G018300
Atr02G018370
Atr02G020660
Atr02G023630
Atr02G024940
Atr02G025480
Atr02G027230
Atr02G029010
Atr02G029840
Atr02G029880
Atr02G031270
Atr02G033070
Atr02G033080
Atr02G034380
Atr02G036170
Atr02G036190
Atr02G037460
Atr02G038710
Atr02G038720
Atr02G039290
Atr02G040280
Atr02G040290
Atr02G041500
Atr02G042810
Atr02G045020
Atr02G045080
Atr02G046350
Atr02G046390
Atr02G050430
Atr02G052180
Atr02G056610
Atr02G057020
Atr02G057040
Atr02G057060
Atr02G058390
Atr02G059660
Atr02G059670
Atr02G060680
Atr02G061110
Atr02G061120
Atr02G061130
Atr02G061160
Atr02G061170
Atr02G061950
Atr02G000010
Atr02G000020
Atr02G000030
Atr02G000900
Atr02G001420
Atr02G002740
Atr02G002760
Atr02G003110
Atr02G003150
Atr02G004410
Atr02G004460
Atr02G007540
Atr02G009350
Atr02G009360
Atr02G012020
Atr02G013330
Atr02G015100
Atr02G017740
Atr02G018240
Atr02G020540
Atr02G021830
Atr02G022330
Atr02G023580
Atr02G024040
Atr02G024060
Atr02G025310
Atr02G026610
Atr02G026700
Atr02G027120
Atr02G027170
Atr02G031200
Atr02G032500
Atr02G032590
Atr02G033830
Atr02G033890
Atr02G034320
Atr02G035580
Atr02G038670
Atr02G040160
Atr02G040900
Atr02G043260
Atr02G044590
Atr02G045820
Atr02G045830
Atr02G046320
Atr02G047560
Atr02G047630
Atr02G048030
Atr02G049360
Atr02G049390
Atr02G050310
Atr02G051630
Atr02G051640
Atr02G051650
Atr02G051660
Atr02G052100
Atr02G052910
Atr02G053440
Atr02G054780
Atr02G057870
Atr02G059580
Atr02G059620
Atr02G061000
Atr02G061050
Atr02G061070
Atr02G061920
Atr02G061930
Atr02G000400
Atr02G000410
Atr02G001730
Atr02G001760
Atr02G001770
Atr02G003450
Atr02G005290
Atr02G007070
Atr02G007810
Atr02G007870
Atr02G012040
Atr02G013660
Atr02G013720
Atr02G014150
Atr02G015490
Atr02G017220
Atr02G018550
Atr02G019070
Atr02G021320
Atr02G021390
Atr02G022630
Atr02G022670
Atr02G023060
Atr02G023950
Atr02G026100
Atr02G026990
Atr02G028790
Atr02G033310
Atr02G034620
Atr02G034680
Atr02G034690
Atr02G035070
Atr02G035090
Atr02G036380
Atr02G038130
Atr02G040470
Atr02G040480
Atr02G041710
Atr02G043530
Atr02G044880
Atr02G045240
Atr02G047950
Atr02G050600
Atr02G051150
Atr02G051160
Atr02G051910
Atr02G051940
Atr02G052930
Atr02G053780
Atr02G055530
Atr02G055560
Atr02G056000
Atr02G057330
Atr02G059920
Atr02G060000
Atr02G060010
Atr02G060940
Atr02G060970
Atr02G061330
Atr02G061360
Atr02G000300
Atr02G000310
Atr02G001600
Atr02G001650
Atr02G002180
Atr02G002910
Atr02G002920
Atr02G003320
Atr02G005160
Atr02G005170
Atr02G005180
Atr02G005970
Atr02G005990
Atr02G007790
Atr02G007850
Atr02G010540
Atr02G010580
Atr02G010590
Atr02G011030
Atr02G011830
Atr02G011870
Atr02G013610
Atr02G013620
Atr02G014000
Atr02G014080
Atr02G014940
Atr02G015410
Atr02G016670
Atr02G017100
Atr02G017120
Atr02G017130
Atr02G017150
Atr02G017180
Atr02G017190
Atr02G018460
Atr02G018480
Atr02G020760
Atr02G020790
Atr02G023820
Atr02G023830
Atr02G026090
Atr02G026920
Atr02G027300
Atr02G027400
Atr02G028730
Atr02G028740
Atr02G030140
Atr02G031450
Atr02G033200
Atr02G034520
Atr02G034570
Atr02G035020
Atr02G035830
Atr02G036350
Atr02G037610
Atr02G038080
Atr02G041700
Atr02G042940
Atr02G044770
Atr02G044780
Atr02G045270
Atr02G046550
Atr02G047810
Atr02G049620
Atr02G051010
Atr02G051060
Atr02G051070
Atr02G055400
Atr02G055420
Atr02G056750
Atr02G056760
Atr02G057180
Atr02G057260
Atr02G061300
Atr02G001560
Atr02G001580
Atr02G001590
Atr02G003390
Atr02G005920
Atr02G006410
Atr02G007750
Atr02G007770
Atr02G014030
Atr02G017920
Atr02G018410
Atr02G021170
Atr02G026870
Atr02G030980
Atr02G030990
Atr02G033140
Atr02G037550
Atr02G038840
Atr02G042970
Atr02G045180
Atr02G049550
Atr02G050520
Atr02G051810
Atr02G051830
Atr02G052300
Atr02G054940
Atr02G059770
Atr02G059780
Atr02G061270
Atr14G001600
Atr14G002530
Atr14G002550
Atr14G004700
Atr14G004740
Atr14G006060
Atr14G009100
Atr14G011010
Atr14G012310
Atr14G014550
Atr14G015820
Atr14G017190
Atr14G021200
Atr14G021220
Atr14G021670
Atr14G022100
Atr14G022120
Atr14G022170
Atr14G023400
Atr14G023460
Atr14G023470
Atr14G025600
Atr14G026910
Atr14G026930
Atr14G026960
Atr14G028710
Atr14G029150
Atr14G030130
Atr14G031050
Atr14G031470
Atr14G032380
Atr14G032390
Atr14G033200
Atr14G033220
Atr14G033260
Atr14G033640
Atr14G034110
Atr14G001160
Atr14G001250
Atr14G002090
Atr14G002480
Atr14G005100
Atr14G005160
Atr14G005510
Atr14G005610
Atr14G006180
Atr14G006460
Atr14G007700
Atr14G007710
Atr14G007730
Atr14G008670
Atr14G008680
Atr14G009500
Atr14G009660
Atr14G010170
Atr14G010900
Atr14G010960
Atr14G012380
Atr14G013180
Atr14G015780
Atr14G017290
Atr14G019790
Atr14G020000
Atr14G020300
Atr14G020700
Atr14G021300
Atr14G022930
Atr14G023820
Atr14G024360
Atr14G025110
Atr14G026030
Atr14G026080
Atr14G027330
Atr14G027360
Atr14G027370
Atr14G028200
Atr14G028230
Atr14G028620
Atr14G028720
Atr14G029120
Atr14G029500
Atr14G029950
Atr14G031810
Atr14G031830
Atr14G031860
Atr14G031870
Atr14G032720
Atr14G032760
Atr14G033770
Atr14G034050
Atr14G034080
Atr14G034610
Atr14G034620
Atr14G034950
Atr14G035390
Atr14G001760
Atr14G002120
Atr14G002140
Atr14G002150
Atr14G002200
Atr14G002210
Atr14G002620
Atr14G002630
Atr14G003040
Atr14G003500
Atr14G003510
Atr14G003530
Atr14G003540
Atr14G004330
Atr14G004340
Atr14G004800
Atr14G004860
Atr14G005250
Atr14G005710
Atr14G006570
Atr14G006580
Atr14G007070
Atr14G007810
Atr14G007900
Atr14G009250
Atr14G010240
Atr14G011080
Atr14G013280
Atr14G013310
Atr14G014130
Atr14G014600
Atr14G014680
Atr14G015470
Atr14G018170
Atr14G020490
Atr14G023120
Atr14G023550
Atr14G024400
Atr14G024890
Atr14G025710
Atr14G026100
Atr14G026150
Atr14G026170
Atr14G026180
Atr14G026630
Atr14G027410
Atr14G027900
Atr14G027910
Atr14G028820
Atr14G029660
Atr14G029690
Atr14G030640
Atr14G030650
Atr14G030680
Atr14G031140
Atr14G031920
Atr14G032010
Atr14G032060
Atr14G033360
Atr14G033390
Atr14G034170
Atr14G034280
Atr14G035070
Atr14G035120
Atr14G035540
Atr07G000070
Atr07G000100
Atr07G001420
Atr07G002690
Atr07G003180
Atr07G004870
Atr07G004880
Atr07G004910
Atr07G005320
Atr07G005360
Atr07G005720
Atr07G005740
Atr07G005790
Atr07G006230
Atr07G006620
Atr07G006680
Atr07G007560
Atr07G008830
Atr07G009330
Atr07G009340
Atr07G009350
Atr07G009790
Atr07G010300
Atr07G010790
Atr07G011640
Atr07G012010
Atr07G012040
Atr07G012500
Atr07G012520
Atr07G012920
Atr07G012960
Atr07G014230
Atr07G014280
Atr07G015110
Atr07G018600
Atr07G019150
Atr07G019590
Atr07G019970
Atr07G019990
Atr07G020130
Atr07G020900
Atr07G020940
Atr07G021420
Atr07G021450
Atr07G021820
Atr07G021850
Atr07G021870
Atr07G022290
Atr07G022710
Atr07G024020
Atr07G024030
Atr07G024490
Atr07G024500
Atr07G024950
Atr07G025810
Atr07G027500
Atr07G028060
Atr07G028090
Atr07G028440
Atr07G028460
Atr07G030740
Atr07G032550
Atr07G032970
Atr07G035120
Atr07G035160
Atr07G035630
Atr07G036950
Atr07G037330
Atr07G037390
Atr07G037810
Atr07G038230
Atr07G039100
Atr07G039140
Atr07G039540
Atr07G039990
Atr07G040170
Atr07G040950
Atr07G041050
Atr07G041430
Atr07G041470
Atr07G044000
Atr07G045820
Atr07G045880
Atr07G046760
Atr07G047130
Atr07G047140
Atr07G048050
Atr07G048460
Atr07G048480
Atr07G050300
Atr07G050310
Atr15G000110
Atr15G000550
Atr15G000950
Atr15G001820
Atr15G002280
Atr15G003230
Atr15G004470
Atr15G004560
Atr15G004900
Atr15G004940
Atr15G006740
Atr15G007510
Atr15G011600
Atr15G011660
Atr15G012090
Atr15G012160
Atr15G012180
Atr15G012570
Atr15G013030
Atr15G013400
Atr15G013430
Atr15G013460
Atr15G013490
Atr15G013840
Atr15G013850
Atr15G013880
Atr15G013890
Atr15G014270
Atr15G014340
Atr15G014770
Atr15G015100
Atr15G015120
Atr15G015200
Atr15G016530
Atr15G016930
Atr15G017760
Atr15G017810
Atr15G018220
Atr15G018300
Atr15G018670
Atr15G018720
Atr15G019110
Atr15G019560
Atr15G019570
Atr15G019580
Atr15G020150
Atr15G021080
Atr15G021470
Atr15G023250
Atr15G024050
Atr15G024510
Atr15G025390
Atr15G025420
Atr15G025890
Atr15G026230
Atr15G026280
Atr15G026300
Atr15G026730
Atr15G026780
Atr15G029310
Atr15G030720
Atr15G030730
Atr15G030810
Atr15G031210
Atr15G031250
Atr15G031270
Atr15G031290
Atr15G032140
Atr15G032510
Atr15G032930
Atr15G033020
Atr15G033400
Atr15G034380
Atr15G035200
Atr15G035230
Atr15G035240
Atr15G035620
Atr15G036080
Atr15G036110
Atr15G036120
Atr15G036130
Atr15G037380
Atr15G037420
Atr15G038240
Atr15G038310
Atr03G000230
Atr03G000630
Atr03G000640
Atr03G000650
Atr03G002410
Atr03G002800
Atr03G004000
Atr03G004020
Atr03G004190
Atr03G004470
Atr03G004480
Atr03G006200
Atr03G006680
Atr03G007220
Atr03G007500
Atr03G008100
Atr03G008140
Atr03G008560
[truncated: 5,837 more rows]

## Sheet: Only contains the GCCGAC box
Gene_ID
Atr14G001400
Atr14G001470
Atr14G002230
Atr14G003560
Atr14G004420
Atr14G005850
Atr14G007920
Atr14G008030
Atr14G008040
Atr14G008490
Atr14G009340
Atr14G010640
Atr14G011690
Atr14G014750
Atr14G016910
Atr14G019120
Atr14G019130
Atr14G020100
Atr14G020850
Atr14G021040
Atr14G021080
Atr14G022310
Atr14G023220
Atr14G024030
Atr14G025840
Atr14G026190
Atr14G026670
Atr14G027540
Atr14G027610
Atr14G030700
Atr14G031220
Atr14G033040
Atr14G033430
Atr14G033440
Atr14G035160
Atr14G035610
Atr14G000220
Atr14G001930
Atr14G001960
Atr14G003180
Atr14G005060
Atr14G007560
Atr14G009750
Atr14G010040
Atr14G010760
Atr14G012910
Atr14G014400
Atr14G016020
Atr14G016480
Atr14G017050
Atr14G018680
Atr14G018690
Atr14G019280
Atr14G020200
Atr14G021830
Atr14G021870
Atr14G022450
Atr14G022880
Atr14G023710
Atr14G025970
Atr14G026290
Atr14G027580
Atr14G028470
Atr14G029050
Atr14G029060
Atr14G029090
Atr14G030360
Atr14G030780
Atr14G032200
Atr14G032210
Atr14G033150
Atr14G035750
Atr14G036080
Atr13G012100
Atr13G021040
Atr13G025890
Atr13G026730
Atr13G026740
Atr13G037400
Atr13G037410
Atr14G001920
Atr14G002460
Atr14G002890
Atr14G004530
Atr14G005460
Atr14G005870
Atr14G006800
Atr14G010050
Atr14G010800
Atr14G010810
Atr14G013070
Atr14G013520
Atr14G014390
Atr14G016180
Atr14G017930
Atr14G018790
Atr14G019630
Atr14G019640
Atr14G020610
Atr14G020630
Atr14G021920
Atr14G021960
Atr14G022860
Atr14G024220
Atr14G024240
Atr14G025540
Atr14G026790
Atr14G026890
Atr14G027270
Atr14G027730
Atr14G028100
Atr14G028510
Atr14G028590
Atr14G029490
Atr14G029830
Atr14G030890
Atr14G031300
Atr14G033190
Atr14G035280
Atr14G035350
Atr13G000070
Atr13G000520
Atr13G001880
Atr13G003110
Atr13G004000
Atr13G004030
Atr13G004890
Atr13G004910
Atr13G006250
Atr13G007140
Atr13G007190
Atr13G007920
Atr13G007990
Atr13G008450
Atr13G009700
Atr13G009730
Atr13G012520
Atr13G012530
Atr13G014730
Atr13G017300
Atr13G018620
Atr13G019140
Atr13G021450
Atr13G021470
Atr13G022330
Atr13G022710
Atr13G022730
Atr13G022790
Atr13G024510
Atr13G025390
Atr13G026250
Atr13G027140
Atr13G027160
Atr13G027580
Atr13G029340
Atr13G030010
Atr13G031300
Atr13G031720
Atr13G032650
Atr13G033070
Atr13G033570
Atr13G035240
Atr13G036130
Atr13G036150
Atr13G037020
Atr13G037910
Atr13G038360
Atr13G000230
Atr13G000640
Atr13G001530
Atr13G002670
Atr13G004180
Atr13G005730
Atr13G005910
Atr13G008530
Atr13G008540
Atr13G010480
Atr13G011350
Atr13G011370
Atr13G013500
Atr13G014400
Atr13G014680
Atr13G015520
Atr13G020210
Atr13G022830
Atr13G023130
Atr13G024460
Atr13G026640
Atr13G028820
Atr13G031650
Atr13G031660
Atr13G032900
Atr13G035100
Atr13G035790
Atr13G036480
Atr13G037790
Atr13G038250
Atr13G038690
Atr13G000170
Atr13G001010
Atr13G001200
Atr13G001610
Atr13G002350
Atr13G002530
Atr13G002990
Atr13G003640
Atr13G004110
Atr13G005820
Atr13G005870
Atr13G006760
Atr13G009810
Atr13G010110
Atr13G012150
Atr13G013620
Atr13G013630
Atr13G014330
Atr13G016580
Atr13G017800
Atr13G018720
Atr13G021080
Atr13G022100
Atr13G022110
Atr13G023280
Atr13G023880
Atr13G025600
Atr13G025650
Atr13G029890
Atr13G031680
Atr13G034720
Atr13G035610
Atr13G035620
Atr13G036520
Atr13G036790
Atr13G036950
Atr13G037640
Atr13G000760
Atr13G001130
Atr13G002460
Atr13G003350
Atr13G003370
Atr13G003800
Atr13G004210
Atr13G004250
Atr13G005150
Atr13G005160
Atr13G005570
Atr13G005580
Atr13G006400
Atr13G007780
Atr13G008210
Atr13G008610
Atr13G009090
Atr13G010920
Atr13G011400
Atr13G012710
Atr13G016610
Atr13G016650
Atr13G017550
Atr13G018450
Atr13G018820
Atr13G019710
Atr13G021610
Atr13G021620
Atr13G021670
Atr13G022060
Atr13G022070
Atr13G022080
Atr13G024250
Atr13G026090
Atr13G027350
Atr13G030290
Atr13G031540
Atr13G031560
Atr13G031980
Atr13G033350
Atr13G033700
Atr13G034630
Atr13G034640
Atr13G034650
Atr13G036810
Atr13G036820
Atr13G036870
Atr13G039040
Atr03G000810
Atr03G003050
Atr03G003060
Atr03G006580
Atr03G007440
Atr03G009630
Atr03G011050
Atr03G011060
Atr03G015410
Atr03G015420
Atr03G015450
Atr03G016760
Atr03G020860
Atr03G021720
Atr03G023050
Atr03G023070
Atr03G024390
Atr03G025230
Atr03G025280
Atr03G026160
Atr03G026170
Atr03G027490
Atr03G032810
Atr03G037220
Atr03G039020
Atr03G039850
Atr03G040020
Atr03G041320
Atr03G042600
Atr03G050220
Atr03G051150
Atr03G052450
Atr03G056840
Atr03G000010
Atr03G000020
Atr03G001310
Atr03G002630
Atr03G004850
Atr03G005700
Atr03G006160
Atr03G011120
Atr03G013310
Atr03G015900
Atr03G015990
Atr03G016800
Atr03G016810
Atr03G018590
Atr03G019450
Atr03G019470
Atr03G022260
Atr03G022690
Atr03G025700
Atr03G032030
Atr03G033300
Atr03G035030
Atr03G035570
Atr03G040900
Atr03G043190
Atr03G044020
Atr03G044430
Atr03G044470
Atr03G046640
Atr03G046690
Atr03G047500
Atr03G047510
Atr03G047990
Atr03G048870
Atr03G050720
Atr03G052060
Atr03G052080
Atr03G052900
Atr03G052910
Atr03G053350
Atr03G054250
Atr03G054290
Atr03G055130
Atr03G057360
Atr03G003340
Atr03G008220
Atr03G009140
Atr03G009170
Atr03G012330
Atr03G016700
Atr03G022110
Atr03G022520
Atr03G025630
Atr03G026890
Atr03G026970
Atr03G027850
Atr03G030910
Atr03G033230
Atr03G033240
Atr03G033270
Atr03G035430
Atr03G036210
Atr03G036230
Atr03G036280
Atr03G039830
Atr03G045690
Atr03G046490
Atr03G046540
Atr03G048750
Atr03G048760
Atr03G050980
Atr03G055010
Atr03G055070
Atr03G055450
Atr03G056770
Atr03G058010
Atr03G058530
Atr03G001090
Atr03G002940
Atr03G003280
Atr03G005020
Atr03G005160
Atr03G005440
Atr03G007200
Atr03G007390
Atr03G007620
Atr03G008980
Atr03G009520
Atr03G009580
Atr03G009830
Atr03G010800
Atr03G011830
Atr03G013080
Atr03G017850
Atr03G018060
Atr03G018340
Atr03G020360
Atr03G027220
Atr03G028560
Atr03G029150
Atr03G030870
Atr03G034980
Atr03G036700
Atr03G040390
Atr03G041110
Atr03G041260
Atr03G041550
Atr03G042410
Atr03G042890
Atr03G045900
Atr03G046520
Atr03G046920
Atr03G049490
Atr03G050060
Atr03G051390
Atr03G052200
Atr03G054410
Atr03G055700
Atr03G056310
Atr03G056320
Atr03G056760
Atr03G000670
Atr03G001520
Atr03G001550
Atr03G002850
Atr03G003220
Atr03G003230
Atr03G005850
Atr03G005900
Atr03G008920
Atr03G009000
Atr03G013560
Atr03G014410
Atr03G014860
Atr03G018730
Atr03G021090
Atr03G021130
Atr03G021190
Atr03G023790
Atr03G025450
Atr03G026360
Atr03G027200
Atr03G027640
Atr03G027690
Atr03G028540
Atr03G029850
Atr03G033080
Atr03G033130
Atr03G034450
Atr03G035270
Atr03G035280
Atr03G036620
Atr03G036630
Atr03G036640
Atr03G036680
Atr03G038770
Atr03G045070
Atr03G047230
Atr03G048130
Atr03G053900
Atr03G056240
Atr03G057110
Atr03G057570
Atr03G000030
Atr03G001390
Atr03G001430
Atr03G002230
Atr03G003600
Atr03G003610
Atr03G004920
Atr03G004940
Atr03G006620
Atr03G007930
Atr03G009370
Atr03G012530
Atr03G014250
Atr03G016850
Atr03G018600
Atr03G019190
Atr03G019520
Atr03G019900
Atr03G020990
Atr03G021020
Atr03G021030
Atr03G023660
Atr03G026680
Atr03G028940
Atr03G030780
Atr03G033800
Atr03G034280
Atr03G035120
Atr03G036480
Atr03G037400
Atr03G037890
Atr03G040500
Atr03G047100
Atr03G047120
Atr03G047170
Atr03G047670
Atr03G048000
Atr03G048020
Atr03G048950
Atr03G049870
Atr03G050820
Atr03G051630
Atr03G052550
Atr03G053880
Atr03G057480
Atr02G001910
Atr02G004180
Atr02G013930
Atr02G019260
Atr02G034880
Atr02G037910
Atr02G046870
Atr02G049910
Atr02G056230
Atr03G000130
Atr03G000510
Atr03G003620
Atr03G003640
Atr03G004080
Atr03G006270
Atr03G008490
Atr03G009760
Atr03G010300
Atr03G010340
Atr03G010750
Atr03G011620
Atr03G012990
Atr03G016090
Atr03G019580
Atr03G022310
Atr03G023630
Atr03G023650
Atr03G025890
Atr03G028040
Atr03G031250
Atr03G031260
Atr03G035620
Atr03G043690
Atr03G046320
Atr03G051280
Atr03G051290
Atr03G053040
Atr03G053490
Atr03G057410
Atr02G000660
Atr02G002380
Atr02G003670
Atr02G003680
Atr02G003710
Atr02G004150
Atr02G005420
Atr02G005460
Atr02G006700
Atr02G006770
Atr02G007130
Atr02G009790
Atr02G010820
Atr02G012570
Atr02G012670
Atr02G013900
Atr02G014310
Atr02G014340
Atr02G015610
Atr02G015650
Atr02G024660
Atr02G028160
Atr02G029480
Atr02G036530
Atr02G037000
Atr02G037030
Atr02G037040
Atr02G037060
Atr02G037070
Atr02G037880
Atr02G038350
Atr02G040630
Atr02G042410
Atr02G044160
Atr02G044260
Atr02G046820
Atr02G047280
Atr02G049030
Atr02G049850
Atr02G049860
Atr02G051320
Atr02G051360
Atr02G052610
Atr02G052640
Atr02G056140
Atr02G056170
Atr02G056220
Atr02G058870
Atr02G060240
Atr02G000510
Atr02G001800
Atr02G003560
Atr02G004830
Atr02G004910
Atr02G009710
Atr02G010780
Atr02G013850
Atr02G016890
Atr02G020130
Atr02G020930
Atr02G022740
Atr02G022750
Atr02G030320
Atr02G032100
Atr02G035180
Atr02G035190
Atr02G036510
Atr02G038250
Atr02G043630
Atr02G044040
Atr02G045360
Atr02G045450
Atr02G048480
Atr02G052590
Atr02G053860
Atr02G055690
Atr02G056100
Atr02G056900
Atr02G057360
Atr02G057450
Atr02G059180
Atr02G060150
Atr02G000830
Atr02G000860
Atr02G001300
Atr02G002630
Atr02G003900
Atr02G003930
Atr02G003960
Atr02G007470
Atr02G007490
Atr02G007950
Atr02G010210
Atr02G015500
Atr02G016850
Atr02G018140
Atr02G018190
Atr02G019440
Atr02G020410
Atr02G020470
Atr02G020490
Atr02G023150
Atr02G023530
Atr02G027080
Atr02G030600
Atr02G031150
Atr02G031940
Atr02G031960
Atr02G035520
Atr02G036810
Atr02G036820
Atr02G037770
Atr02G043910
Atr02G050710
Atr02G051510
Atr02G052870
Atr02G057350
Atr02G057380
Atr02G057740
Atr02G060460
Atr02G060480
Atr02G000760
Atr02G000790
Atr02G003010
Atr02G006010
Atr02G006020
Atr02G009990
Atr02G010980
Atr02G011450
Atr02G012730
Atr02G015800
Atr02G020320
Atr02G022930
Atr02G023420
Atr02G023440
Atr02G024730
Atr02G025230
Atr02G030640
Atr02G036780
Atr02G036790
Atr02G038500
Atr02G039850
Atr02G041200
Atr02G041230
Atr02G042520
Atr02G043010
Atr02G045640
Atr02G046060
Atr02G046950
Atr02G051560
Atr02G056390
Atr02G061750
Atr02G061770
Atr02G001100
Atr02G003770
Atr02G003790
Atr02G005530
Atr02G005550
Atr02G006330
Atr02G009080
Atr02G009090
Atr02G009400
Atr02G009940
Atr02G010040
Atr02G010070
Atr02G014420
Atr02G014810
Atr02G015730
Atr02G017070
Atr02G019640
Atr02G022060
Atr02G022440
Atr02G023360
Atr02G023750
Atr02G023790
Atr02G025180
Atr02G027790
Atr02G029050
Atr02G029520
Atr02G029530
Atr02G029540
Atr02G032290
Atr02G033130
Atr02G034020
Atr02G034400
Atr02G042020
Atr02G045110
Atr02G046030
Atr02G049150
Atr02G051430
Atr02G052750
Atr02G055320
Atr02G056690
Atr02G057980
Atr02G060700
Atr02G000970
Atr02G002800
Atr02G003210
Atr02G003230
Atr02G005880
Atr02G006300
Atr02G006310
Atr02G008140
Atr02G009470
Atr02G009480
Atr02G010300
Atr02G011640
Atr02G012170
Atr02G014770
Atr02G015210
Atr02G015270
Atr02G015290
Atr02G016540
Atr02G017030
Atr02G018300
Atr02G023630
Atr02G027230
Atr02G029840
Atr02G031270
Atr02G033070
Atr02G033080
Atr02G034380
Atr02G036190
Atr02G038720
Atr02G039290
Atr02G040280
Atr02G040290
Atr02G042810
Atr02G045020
Atr02G045080
Atr02G046350
Atr02G046390
Atr02G056610
Atr02G058390
Atr02G060680
Atr02G061130
Atr02G061160
Atr02G061170
Atr02G061950
Atr02G000030
Atr02G002740
Atr02G002760
Atr02G003110
Atr02G004410
Atr02G004460
Atr02G007540
Atr02G012020
Atr02G020540
Atr02G022330
Atr02G023580
Atr02G024060
Atr02G025310
Atr02G026610
Atr02G026700
Atr02G027120
Atr02G031200
Atr02G032500
Atr02G032590
Atr02G033830
Atr02G033890
Atr02G035580
Atr02G038670
Atr02G040900
Atr02G043260
Atr02G044590
Atr02G045830
Atr02G046320
Atr02G047560
Atr02G048030
Atr02G049360
Atr02G050310
Atr02G051640
Atr02G051660
Atr02G053440
Atr02G061000
Atr02G061050
Atr02G061920
Atr02G061930
Atr02G000400
Atr02G000410
Atr02G001730
Atr02G001760
Atr02G005290
Atr02G007070
Atr02G007810
Atr02G007870
Atr02G012040
Atr02G014150
Atr02G017220
Atr02G019070
Atr02G021320
Atr02G022630
Atr02G023950
Atr02G034680
Atr02G034690
Atr02G035070
Atr02G035090
Atr02G038130
Atr02G040470
Atr02G041710
Atr02G043530
Atr02G044880
Atr02G045240
Atr02G050600
Atr02G051150
Atr02G051910
Atr02G055530
Atr02G057330
Atr02G059920
Atr02G060000
Atr02G060010
Atr02G060940
Atr02G000300
Atr02G001600
Atr02G001650
Atr02G003320
Atr02G005970
Atr02G005990
Atr02G007790
Atr02G007850
Atr02G013620
Atr02G014000
Atr02G015410
Atr02G017120
Atr02G017130
Atr02G017150
Atr02G017180
Atr02G017190
Atr02G018460
Atr02G018480
Atr02G020760
Atr02G026920
Atr02G027300
Atr02G028730
Atr02G028740
Atr02G030140
Atr02G034520
Atr02G035020
Atr02G035830
Atr02G036350
Atr02G038080
Atr02G041700
Atr02G042940
Atr02G044770
Atr02G044780
Atr02G045270
Atr02G046550
Atr02G047810
Atr02G049620
Atr02G051070
Atr02G055400
Atr02G056750
Atr02G057180
Atr02G057260
Atr02G061300
Atr02G001580
Atr02G003390
Atr02G006410
Atr02G018410
Atr02G021170
Atr02G026870
Atr02G030990
Atr02G033140
Atr02G037550
Atr02G042970
Atr02G049550
Atr02G050520
Atr02G051810
Atr02G051830
Atr02G052300
Atr02G059770
Atr02G061270
Atr14G001600
Atr14G002550
Atr14G004700
Atr14G004740
Atr14G006060
Atr14G009100
Atr14G011010
Atr14G012310
Atr14G015820
Atr14G021200
Atr14G021670
Atr14G022170
Atr14G023400
Atr14G026910
Atr14G031470
Atr14G032380
Atr14G032390
Atr14G033200
Atr14G033220
Atr14G034110
Atr14G001250
Atr14G002480
Atr14G005100
Atr14G005160
Atr14G006460
Atr14G007700
Atr14G007710
Atr14G008680
Atr14G009500
Atr14G009660
Atr14G010170
Atr14G012380
Atr14G017290
Atr14G021300
Atr14G022930
Atr14G023820
Atr14G025110
Atr14G026030
Atr14G026080
Atr14G027330
Atr14G028230
Atr14G028620
Atr14G028720
Atr14G029950
Atr14G031810
Atr14G031830
Atr14G031860
Atr14G032720
Atr14G032760
Atr14G033770
Atr14G034050
Atr14G034620
Atr14G034950
Atr14G035390
Atr14G001760
Atr14G002120
Atr14G002200
Atr14G002210
Atr14G002630
Atr14G003510
Atr14G003530
Atr14G003540
Atr14G004800
Atr14G005250
Atr14G005710
Atr14G007070
Atr14G007900
Atr14G009250
Atr14G010240
Atr14G011080
Atr14G013280
Atr14G013310
Atr14G018170
Atr14G020490
Atr14G023120
Atr14G023550
Atr14G025710
Atr14G026180
Atr14G026630
Atr14G027410
Atr14G027910
Atr14G028820
Atr14G029660
Atr14G029690
Atr14G030650
Atr14G030680
Atr14G031920
Atr14G032010
Atr14G033390
Atr14G034280
Atr14G035070
Atr14G035120
Atr14G035540
Atr07G000070
Atr07G004870
Atr07G004880
Atr07G004910
Atr07G005320
Atr07G005720
Atr07G005740
Atr07G008830
Atr07G009330
Atr07G009340
Atr07G009350
Atr07G010300
Atr07G011640
Atr07G012520
Atr07G012920
Atr07G014230
Atr07G014280
Atr07G015110
Atr07G018600
Atr07G019150
Atr07G019590
Atr07G019970
Atr07G020130
Atr07G020940
Atr07G022710
Atr07G024020
Atr07G024030
Atr07G024490
Atr07G024500
Atr07G024950
Atr07G027500
Atr07G028060
Atr07G028090
Atr07G032970
Atr07G035120
Atr07G035630
Atr07G037390
Atr07G038230
Atr07G039540
Atr07G040170
Atr07G041470
Atr07G044000
Atr07G045820
Atr07G046760
Atr07G047140
Atr07G048050
Atr07G048480
Atr07G050300
Atr07G050310
Atr15G000110
Atr15G000950
Atr15G002280
Atr15G003230
Atr15G004470
Atr15G004560
Atr15G004900
Atr15G004940
Atr15G006740
Atr15G007510
Atr15G011600
Atr15G011660
Atr15G012090
Atr15G012160
Atr15G012180
Atr15G012570
Atr15G013030
Atr15G013430
Atr15G013460
Atr15G013840
Atr15G013850
Atr15G013880
Atr15G013890
Atr15G014270
Atr15G014340
Atr15G014770
Atr15G015120
Atr15G015200
Atr15G016930
Atr15G017760
Atr15G017810
Atr15G018300
Atr15G018670
Atr15G018720
Atr15G019110
Atr15G019570
Atr15G019580
Atr15G023250
Atr15G024050
Atr15G024510
Atr15G025390
Atr15G025890
Atr15G026230
Atr15G026300
Atr15G029310
Atr15G030810
Atr15G031210
Atr15G032140
Atr15G032930
Atr15G033400
Atr15G034380
Atr15G036110
Atr15G036120
Atr15G036130
Atr15G037380
Atr15G038240
Atr03G000640
Atr03G000650
Atr03G004190
Atr03G004470
Atr03G006200
Atr03G006680
Atr03G007500
Atr03G008560
Atr03G008590
Atr03G009430
Atr03G009880
Atr03G012090
Atr03G017090
Atr03G017330
Atr03G023740
Atr03G026270
Atr03G033570
Atr03G035700
Atr03G035720
Atr03G040140
Atr03G041450
Atr03G042480
Atr03G042490
Atr03G042770
Atr03G043300
Atr03G044660
Atr03G045520
Atr03G046870
Atr03G048090
Atr03G050080
Atr03G053110
Atr03G053160
Atr03G056660
Atr12G000330
Atr12G000340
Atr12G000370
Atr12G000870
Atr12G001690
Atr12G002590
Atr12G002990
Atr12G004310
Atr12G004320
Atr12G006180
Atr12G010170
Atr12G013220
Atr12G014520
Atr12G015490
Atr12G016310
Atr12G017630
Atr12G022140
Atr12G023070
Atr12G025290
Atr12G025660
Atr12G026120
Atr12G026130
Atr12G026590
Atr12G027420
Atr12G027840
Atr12G028700
Atr12G029650
Atr12G030290
Atr12G033290
Atr12G034140
Atr12G035010
Atr12G035480
Atr12G036750
Atr15G000430
Atr15G002670
Atr15G003540
Atr15G004860
Atr15G007900
Atr15G013390
Atr15G014670
Atr15G023160
Atr15G024030
Atr15G026670
Atr08G000270
Atr08G000660
Atr08G000840
Atr08G001990
Atr08G002000
Atr08G002450
Atr08G003740
Atr08G004360
Atr08G004630
Atr08G005220
Atr08G005690
Atr08G005950
Atr08G006510
Atr08G008700
Atr08G010050
Atr08G010090
Atr08G012260
Atr08G012270
Atr08G013100
Atr08G013270
Atr08G013560
Atr08G013950
Atr08G014180
Atr08G014870
Atr08G014890
Atr08G015030
Atr08G015480
Atr08G015730
Atr08G015740
Atr08G016320
Atr08G017080
Atr08G017900
Atr08G018970
Atr08G018990
Atr08G019830
Atr08G019870
Atr08G023370
Atr08G024390
Atr08G025970
Atr08G027760
Atr08G028610
Atr08G030940
Atr08G032250
Atr08G032820
Atr08G032830
Atr08G034020
Atr08G034480
Atr08G039410
Atr08G040400
Atr08G040420
Atr08G040490
Atr08G043340
Atr08G043520
Atr08G043960
Atr08G044670
Atr08G044810
Atr08G045120
Atr08G045570
Atr08G045590
Atr05G001680
Atr05G002550
Atr05G013210
Atr05G014110
Atr05G019820
Atr05G026590
Atr05G026990
Atr05G028760
Atr05G033290
Atr05G034590
Atr05G035020
Atr05G035070
Atr05G036330
Atr05G037210
Atr05G037640
Atr05G038520
Atr05G038910
Atr05G040400
Atr05G040410
Atr05G040810
Atr05G045220
Atr05G046110
Atr05G046130
Atr05G047480
Atr05G048780
Atr05G049610
Atr05G049620
Atr05G049630
Atr05G050620
Atr05G050640
Atr07G010100
Atr07G010580
Atr07G017190
Atr07G024740
Atr07G031480
Atr07G034510
Atr07G034990
Atr07G041280
Atr07G046500
Atr07G047840
Atr07G047850
Atr06G001260
Atr06G001630
Atr06G001680
Atr06G002140
Atr06G002580
Atr06G003420
Atr06G011400
Atr06G011410
Atr06G011420
Atr06G014550
Atr06G015430
Atr06G016300
Atr06G016350
Atr06G016700
Atr06G017610
Atr06G022550
Atr06G024330
Atr06G024350
Atr06G028700
Atr06G030610
Atr06G033260
Atr06G033690
Atr06G034520
Atr06G035840
Atr06G036300
Atr06G036360
Atr06G037270
Atr06G037630
Atr06G040410
Atr06G040800
Atr06G041290
Atr06G041760
Atr06G042130
Atr06G042150
Atr06G044320
Atr06G046140
Atr06G046520
Atr09G000430
Atr09G001770
Atr09G002200
Atr09G002210
Atr09G002220
Atr09G004440
Atr09G004450
Atr09G004850
Atr09G013360
Atr09G014630
Atr09G014660
Atr09G015100
Atr09G015560
Atr09G015930
Atr09G018190
Atr09G019060
Atr09G019510
Atr09G023190
Atr09G024020
Atr09G024030
Atr09G024050
Atr09G025380
Atr09G026200
Atr09G026650
Atr09G032900
Atr09G033340
Atr09G033350
Atr09G034210
Atr09G035550
Atr09G036480
Atr09G037300
Atr09G038240
Atr09G038650
Atr09G039540
Atr09G039550
Atr09G039920
Atr09G039930
Atr09G039960
Atr09G040430
Atr09G040440
Atr09G041730
Atr09G041770
Atr09G041780
Atr09G042260
Atr16G030930
Atr07G001150
Atr07G003300
Atr07G003320
Atr07G004290
Atr07G005530
Atr07G006410
Atr07G006860
Atr07G007320
Atr07G007760
Atr07G010950
Atr07G010980
Atr07G011820
Atr07G018450
Atr07G018870
Atr07G020770
Atr07G026410
Atr07G028630
Atr07G029520
Atr07G029960
Atr07G029980
Atr07G030510
Atr07G030570
Atr07G031410
Atr07G031430
Atr07G031850
Atr07G032760
Atr07G034040
Atr07G041660
Atr07G043880
Atr07G048290
Atr07G050110
Atr07G050510
Atr12G000900
Atr12G000940
Atr12G003160
Atr12G006260
Atr12G007540
Atr12G008850
Atr12G012900
Atr12G012910
Atr12G012920
Atr12G017380
Atr12G018200
Atr12G020990
Atr12G021400
Atr12G021870
Atr12G024900
Atr12G029320
Atr12G029330
Atr12G029780
Atr12G031660
Atr12G032960
Atr12G033860
Atr08G000020
Atr08G009690
Atr08G010690
Atr08G011140
Atr08G011520
Atr08G012000
Atr08G012450
Atr08G016880
Atr08G017700
Atr08G020020
Atr08G022210
Atr08G022250
Atr08G022290
Atr08G023110
Atr08G023160
Atr08G027950
Atr08G034230
Atr08G036430
Atr08G037750
Atr08G038600
Atr08G039500
Atr08G039910
Atr08G039970
Atr08G040950
Atr08G041820
Atr08G041830
Atr08G046220
Atr16G000750
Atr16G001640
Atr16G002920
Atr16G002970
Atr16G003810
Atr16G003820
Atr16G005150
Atr16G005590
Atr16G007300
Atr16G007380
Atr16G009120
Atr16G017110
Atr16G018030
Atr16G018080
Atr16G018410
Atr16G018460
Atr16G020740
Atr16G021230
Atr16G021240
Atr16G022100
Atr16G022980
Atr16G024720
Atr16G028210
Atr16G028220
Atr16G028230
Atr16G029550
Atr16G030150
Atr16G031410
Atr16G032760
Atr16G033600
Atr16G033610
Atr16G034910
Atr03G011970
Atr03G029260
Atr03G030550
Atr03G031590
Atr03G051190
Atr03G052340
Atr03G055830
Atr01G000250
Atr01G000280
Atr01G000600
Atr01G001560
Atr01G001590
Atr01G001950
Atr01G002020
Atr01G004690
Atr01G010800
Atr01G010810
Atr01G012610
Atr01G014390
Atr01G014870
Atr01G017930
Atr01G017940
Atr01G017970
Atr01G019250
Atr01G021130
Atr01G023790
Atr01G024270
Atr01G025580
Atr01G026840
Atr01G027330
Atr01G028100
Atr01G029970
Atr01G029980
Atr01G033530
Atr01G036270
Atr01G037020
Atr01G037570
Atr01G038380
Atr01G038810
Atr01G039300
Atr01G041990
Atr01G042910
Atr01G046860
Atr01G047760
Atr01G048230
Atr01G049030
Atr01G049520
Atr01G050510
Atr01G051860
Atr01G054900
Atr01G055390
Atr01G058820
Atr01G059290
Atr01G060270
Atr01G060750
Atr01G060760
Atr01G067350
Atr01G067380
Atr01G067390
Atr01G069170
Atr16G000480
Atr16G000860
Atr16G000900
Atr16G001320
Atr16G001340
Atr16G001700
Atr16G001810
Atr16G002670
Atr16G003110
Atr16G003980
Atr16G004410
Atr16G004830
Atr16G004860
Atr16G005730
Atr16G007110
Atr16G009280
Atr16G010650
Atr16G012490
Atr16G013320
Atr16G015150
Atr16G015570
Atr16G016000
Atr16G016450
Atr16G016480
Atr16G017330
Atr16G018140
Atr16G018610
Atr16G018670
Atr16G019010
Atr16G021890
Atr16G022720
Atr16G024490
Atr16G024900
Atr16G026220
Atr16G027940
Atr16G029310
Atr16G030710
Atr16G030720
Atr16G030750
Atr16G031110
Atr16G033360
Atr16G033840
Atr16G034220
Atr16G034690
Atr16G035120
Atr13G000810
Atr13G001240
Atr13G001260
Atr13G001270
Atr13G001700
Atr13G002110
Atr13G002580
Atr13G002590
Atr13G003040
Atr13G003420
Atr13G003480
Atr13G004330
Atr13G005690
Atr13G006580
Atr13G006910
Atr13G006960
Atr13G007010
Atr13G007460
Atr13G007880
Atr13G010190
Atr13G012390
Atr13G014180
Atr13G014560
Atr13G015440
Atr13G016330
Atr13G016790
Atr13G017200
Atr13G017230
Atr13G017240
Atr13G019470
Atr13G019800
Atr13G023030
Atr13G023040
Atr13G026580
Atr13G027450
Atr13G027460
Atr13G028710
Atr13G028740
Atr13G028790
Atr13G030110
Atr13G030580
Atr13G031090
Atr13G031840
Atr13G032320
Atr13G032330
Atr13G033610
Atr13G036770
Atr13G037150
Atr13G038060
Atr13G038910
Atr15G006220
Atr15G016470
Atr15G028470
Atr15G028480
Atr04G000640
Atr04G001500
Atr04G002400
Atr04G005030
Atr04G007640
Atr04G008140
Atr04G009020
Atr04G009490
Atr04G009850
Atr04G010440
Atr04G010890
Atr04G013940
Atr04G017470
Atr04G018770
Atr04G019690
Atr04G020600
Atr04G020650
Atr04G021160
Atr04G022000
Atr04G022010
Atr04G023310
Atr04G023720
Atr04G023780
Atr04G025060
Atr04G025520
Atr04G030470
Atr04G031320
Atr04G031720
Atr04G031750
Atr04G032260
Atr04G035740
Atr04G036630
Atr04G037500
Atr04G038370
Atr04G039200
Atr04G042340
Atr04G042760
Atr04G042790
Atr04G043650
Atr04G043660
Atr04G044110
Atr04G044560
Atr04G044930
Atr04G046720
Atr04G047200
Atr04G047630
Atr04G048060
Atr04G048070
Atr04G048980
Atr04G049840
Atr04G050390
Atr12G000800
Atr12G000880
Atr12G001770
Atr12G002190
Atr12G003080
Atr12G003730
Atr12G004380
Atr12G005290
Atr12G005520
Atr12G005530
Atr12G006400
Atr12G006420
Atr12G008740
Atr12G008780
Atr12G009640
Atr12G010210
Atr12G010610
Atr12G010660
Atr12G011540
Atr12G011550
Atr12G012840
Atr12G014020
Atr12G015090
Atr12G018130
Atr12G018160
Atr12G018800
Atr12G018850
Atr12G018870
Atr12G019450
Atr12G019860
Atr12G019880
Atr12G020710
Atr12G023550
Atr12G024690
Atr12G025160
Atr12G026410
Atr12G029270
Atr12G030640
Atr12G033790
Atr12G034650
Atr12G035360
Atr12G036260
Atr12G036860
Atr10G000100
Atr10G000140
Atr10G000570
Atr10G002730
Atr10G002770
Atr10G003200
Atr10G003260
Atr10G006750
Atr10G008090
Atr10G008450
Atr10G009790
Atr10G012560
Atr10G013810
Atr10G013870
Atr10G014330
Atr10G015160
Atr10G016950
Atr10G019510
Atr10G019580
Atr10G020110
Atr10G022340
Atr10G023670
Atr10G024560
Atr10G027660
Atr10G033880
Atr10G034730
Atr10G037460
Atr10G038750
Atr10G041500
Atr10G041970
Atr10G042830
Atr10G043240
Atr08G004130
Atr08G006370
Atr08G006730
Atr08G007620
Atr08G008910
Atr08G008940
Atr08G013050
Atr08G014380
Atr08G024160
Atr08G025010
Atr08G025480
Atr08G027290
Atr08G029840
Atr08G030410
Atr08G033970
Atr08G034820
Atr08G039260
Atr08G041540
Atr08G042400
Atr08G043720
Atr08G044620
Atr10G000850
Atr10G001330
Atr10G001340
Atr10G001360
Atr10G001730
Atr10G002660
Atr10G003930
Atr10G003940
Atr10G007030
Atr10G009680
Atr10G009690
Atr10G010680
Atr10G011520
Atr10G011990
Atr10G012850
Atr10G017280
Atr10G020090
Atr10G023530
Atr10G023540
Atr10G027970
Atr10G027990
Atr10G031570
Atr10G032090
Atr10G035970
Atr10G037750
Atr10G043140
Atr08G000170
Atr08G000520
Atr08G000530
Atr08G001000
Atr08G004150
Atr08G005870
Atr08G007250
Atr08G009840
Atr08G010370
Atr08G010790
Atr08G011290
Atr08G012560
Atr08G013460
Atr08G017040
Atr08G019190
Atr08G019660
Atr08G020130
Atr08G020630
Atr08G021480
Atr08G021540
Atr08G022300
Atr08G023200
Atr08G023230
Atr08G023670
Atr08G025810
Atr08G028980
Atr08G030820
Atr08G033000
Atr08G034770
Atr08G036970
Atr08G037810
Atr08G037820
Atr08G039280
Atr08G040190
Atr08G041040
Atr08G042380
Atr08G042410
Atr08G044110
Atr08G044130
Atr08G044550
Atr08G044600
Atr08G044640
Atr08G045070
Atr08G045960
Atr10G000440
Atr10G003130
Atr10G003500
Atr10G004480
Atr10G005330
Atr10G006680
Atr10G007100
Atr10G007990
Atr10G009730
Atr10G012020
Atr10G012450
Atr10G012920
Atr10G014610
Atr10G014630
Atr10G018620
Atr10G018640
Atr10G020050
Atr10G023140
Atr10G024880
Atr10G026220
Atr10G026240
Atr10G027110
Atr10G027550
Atr10G029360
Atr10G034260
Atr10G037340
Atr10G037360
Atr10G037710
Atr10G038230
Atr10G040980
Atr10G041840
Atr10G043150
Atr08G000670
Atr08G005900
Atr08G011830
Atr08G012650
Atr08G023750
Atr08G034420
Atr08G041180
Atr08G045540
Atr08G045550
Atr08G000710
Atr08G002020
Atr08G003380
Atr08G006030
Atr08G006450
Atr08G006850
Atr08G008660
Atr08G013160
Atr08G014080
Atr08G014300
Atr08G014490
Atr08G014770
Atr08G016220
Atr08G017120
Atr08G017150
Atr08G017520
Atr08G018010
Atr08G018880
Atr08G019320
Atr08G019720
Atr08G020790
Atr08G022500
Atr08G022510
Atr08G022930
Atr08G022970
Atr08G026030
Atr08G026490
Atr08G029500
Atr08G029810
Atr08G030120
Atr08G030800
Atr08G031420
Atr08G032310
Atr08G034970
Atr08G037170
Atr08G037420
Atr08G038030
Atr08G038080
Atr08G039330
Atr08G040320
Atr08G040750
Atr08G040760
Atr08G041630
Atr08G041680
Atr08G042520
Atr08G042560
Atr08G042960
Atr08G043880
Atr08G044190
Atr08G044760
Atr08G046070
Atr08G000750
Atr08G006150
Atr08G007380
Atr08G009120
Atr08G009130
Atr08G010550
Atr08G010660
Atr08G011980
Atr08G014910
Atr08G014960
Atr08G021220
Atr08G022550
Atr08G023880
Atr08G027800
Atr08G028350
Atr08G031030
Atr08G031530
Atr08G031570
Atr08G033750
Atr08G034520
Atr08G034580
Atr08G038150
Atr08G039010
Atr08G039050
Atr08G041290
Atr08G041380
Atr08G041390
Atr08G044380
[truncated: 2,499 more rows]
